# Supplementary material for: {2-[(4-Nitro­benzyl­idene)amino]-4,5,6,7-tetrahydro-1-benzo­thio­phen-3-yl}(phen­yl)methanone
Source: Acta Crystallogr Sect E Struct Rep Online. 2014 May 31;70(Pt 6):o738–9. doi: 10.1107/S1600536814012185 (PMC4051066; doi:10.1107/S1600536814012185)
Supplement: Supplementary file 1 [file e-70-0o738-sup1.cif]

##############################################################################
#                                                                            #
# This CIF contains the data in a paper accepted for publication in          #
# Acta Crystallographica Section E. It conforms to the requirements of       #
# Notes for Authors for Acta Crystallographica Section E, and has been       #
# peer reviewed under the auspices of the IUCr Commission on Journals.       #
#                                                                            #
# Full details of the Crystallographic Information File format               #
# are given in the paper "The Crystallographic Information File (CIF):       #
# a New Standard Archive File for Crystallography" by S. R. Hall, F. H.      #
# Allen and I. D. Brown [Acta Cryst. (1991), A47, 655-685].                  #
#                                                                            #
# The current version of the core CIF dictionary is obtainable from          #
# ftp://ftp.iucr.org/pub/cif_core.dic.                                       #
#                                                                            #
# Software is freely available for graphical display of the structure(s)     #
# in this CIF. For information consult the CIF software page                 #
# http://www.iucr.org/resources/cif/software.                                #
#                                                                            #
# This file may be used for bona fide research purposes within the           #
# scientific community so long as proper attribution is given to the journal # 
# article from which it was obtained.                                        #
#                                                                            #
##############################################################################
data_I
_database_code_depnum_ccdc_archive 'CCDC 1005353'
_audit_creation_method
;
  Olex2 1.2
  (compiled Apr 23 2013 17:54:37, GUI svn.r4466)
;
_journal_date_recd_electronic     2014-05-23
_journal_date_accepted     2014-05-26
_journal_name_full     'Acta Crystallographica, Section E'
_journal_year     2014
_journal_volume     70
_journal_issue      6
_journal_page_first     o738
_journal_page_last     o739
_journal_paper_category     QO
_journal_paper_doi     10.1107/S1600536814012185
_journal_coeditor_code     TK5318
_publ_contact_author_name     'Jasinski, Jerry P.'
_publ_contact_author_address
;
Department of Chemistry
Keene State College
229 Main Street
Keene, New Hampshire 03435, USA
;
_publ_contact_author_email     jjasinski@keene.edu
_publ_contact_author_fax     ?
_publ_contact_author_phone     '603 358-2563'
_publ_section_title
;\
{2-[(4-Nitrobenzylidene)amino]-4,5,6,7-tetrahydro-\
1-benzothiophen-3-yl}(phenyl)methanone
;
loop_
    _publ_author_name
    _publ_author_address
    'Kaur, Manpreet'
;
Department of Studies in Chemistry
University of Mysore
Manasagangotri, Mysore 570 006, India
;
    'Jasinski, Jerry P.'
;
Department of Chemistry
Keene State College
229 Main Street
Keene, NH 03435-2001, USA
;
    'Kavitha, Channappa N.'
;
Department of Studies in Chemistry
University of Mysore
Manasagangotri, Mysore 570 006, India
;
    'Yathirajan, H. S.'
;
Department of Studies in Chemistry
University of Mysore
Manasagangotri, Mysore 570 006, India
;
    'Byrappa, K.'
;
Materials Science Center,
University of Mysore,
Vijyana Bhavan Building,
Manasagangothri, Mysore 570 006, India
;
_chemical_name_systematic
;\
{2-[(4-Nitrobenzylidene)amino]-4,5,6,7-tetrahydro-\
1-benzothiophen-3-yl}(phenyl)methanone
;
_chemical_name_common
;\
{2-[(4-Nitrobenzylidene)amino]-4,5,6,7-tetrahydro-\
1-benzothiophen-3-yl}(phenyl)methanone
;
_chemical_formula_moiety     'C22 H18 N2 O3 S'
_chemical_formula_sum     'C22 H18 N2 O3 S'
_chemical_formula_iupac     'C22 H18 N2 O3 S'
_chemical_formula_weight     390.44
_chemical_melting_point     ?
_space_group_crystal_system     monoclinic
_space_group_name_H-M_alt     'P 21'
_space_group_name_Hall     'P 2yb'
loop_
    _symmetry_equiv_pos_as_xyz
    'x, y, z'
    '-x, y+1/2, -z'
_cell_length_a     4.61595(13)
_cell_length_b     17.6844(4)
_cell_length_c     11.7068(3)
_cell_angle_alpha     90
_cell_angle_beta     91.285(3)
_cell_angle_gamma     90
_cell_volume     955.39(4)
_cell_formula_units_Z     2
_cell_measurement_reflns_used     3146
_cell_measurement_theta_min     4.5310
_cell_measurement_theta_max     71.4230
_cell_measurement_temperature     173(2)
_exptl_crystal_description     irregular
_exptl_crystal_colour     yellow
_exptl_crystal_size_max     0.24
_exptl_crystal_size_mid     0.18
_exptl_crystal_size_min     0.06
_exptl_crystal_density_diffrn     1.357
_exptl_crystal_density_meas     ?
_exptl_crystal_density_method     ?
_exptl_crystal_F_000     408
_exptl_absorpt_coefficient_mu     1.720
_exptl_absorpt_correction_type     multi-scan
_exptl_absorpt_process_details
;
(CrysAlis PRO and CrysAlis RED; Agilent, 2012)
;
_shelx_estimated_absorpt_T_min     ?
_shelx_estimated_absorpt_T_max     ?
_exptl_absorpt_correction_T_min     0.63415
_exptl_absorpt_correction_T_max     1.00000
_exptl_special_details     ?
_diffrn_ambient_temperature     173(2)
_diffrn_radiation_type     CuK\a
_diffrn_radiation_wavelength     1.54184
_diffrn_measurement_device_type     'Agilent Eos Gemini'
_diffrn_measurement_method     '\w scans'
_diffrn_detector_area_resol_mean     16.0416
_diffrn_reflns_number     6206
_diffrn_reflns_av_R_equivalents     0.0268
_diffrn_reflns_theta_min     3.777
_diffrn_reflns_theta_max     71.083
_diffrn_reflns_theta_full     67.684
_diffrn_measured_fraction_theta_max     0.993
_diffrn_measured_fraction_theta_full     0.995
_diffrn_reflns_limit_h_min     -5
_diffrn_reflns_limit_h_max     5
_diffrn_reflns_limit_k_min     -18
_diffrn_reflns_limit_k_max     21
_diffrn_reflns_limit_l_min     -11
_diffrn_reflns_limit_l_max     14
_refine_special_details     ?
_reflns_number_total     2781
_reflns_number_gt     2610
_reflns_threshold_expression     I>2\s(I)
_refine_ls_structure_factor_coef     Fsqd
_refine_ls_matrix_type     full
_refine_ls_R_factor_all     0.0370
_refine_ls_R_factor_gt     0.0346
_refine_ls_wR_factor_gt     0.0882
_refine_ls_wR_factor_ref     0.0898
_refine_ls_goodness_of_fit_ref     1.022
_refine_ls_restrained_S_all     1.009
_refine_ls_number_reflns     2781
_refine_ls_number_parameters     263
_refine_ls_number_restraints     138
_refine_ls_hydrogen_treatment     constr
_refine_ls_weighting_scheme     calc
_refine_ls_weighting_details
;
 w=1/[\s^2^(Fo^2^)+(0.0608P)^2^]
 where P=(Fo^2^+2Fc^2^)/3
;
_atom_sites_solution_hydrogens     mixed
_atom_sites_solution_primary     direct
_atom_sites_solution_secondary     ?
_refine_ls_shift/su_max     0.000
_refine_ls_shift/su_mean     0.000
_refine_diff_density_max     0.209
_refine_diff_density_min     -0.185
_refine_ls_extinction_method     none
_refine_ls_extinction_coef     .
_refine_ls_abs_structure_details
;
Flack <i>x</i> determined using 764 quotients
[(<i>I</i>^+^)-(<i>I</i>^-^)]/[(<i>I</i>^+^)+(<i>I</i>^-^)]
(Parsons & Flack, 2004)
;
_refine_ls_abs_structure_Flack     0.028(16)
loop_
    _atom_type_symbol
    _atom_type_description
    _atom_type_scat_dispersion_real
    _atom_type_scat_dispersion_imag
    _atom_type_scat_source
    'C' 'C' 0.0181 0.0091
                         'International Tables Vol C Tables 4.2.6.8 and 6.1.1.4'
    'H' 'H' 0.0000 0.0000
                         'International Tables Vol C Tables 4.2.6.8 and 6.1.1.4'
    'N' 'N' 0.0311 0.0180
                         'International Tables Vol C Tables 4.2.6.8 and 6.1.1.4'
    'O' 'O' 0.0492 0.0322
                         'International Tables Vol C Tables 4.2.6.8 and 6.1.1.4'
    'S' 'S' 0.3331 0.5567
                         'International Tables Vol C Tables 4.2.6.8 and 6.1.1.4'
_computing_data_collection     'CrysAlis PRO (Agilent, 2012)'
_computing_cell_refinement     'CrysAlis PRO (Agilent, 2012)'
_computing_data_reduction     'CrysAlis RED (Agilent, 2012)'
_computing_structure_solution     'SUPERFLIP (Palatinus & Chapuis, 2007)'
_computing_structure_refinement     'SHELXL2012 (Sheldrick, 2008)'
_computing_molecular_graphics     'OLEX2 (Dolomanov <i>et al.</i>, 2009)'
_computing_publication_material     'OLEX2 (Dolomanov <i>et al.</i>, 2009)'
loop_
    _atom_site_type_symbol
    _atom_site_label
    _atom_site_fract_x
    _atom_site_fract_y
    _atom_site_fract_z
    _atom_site_U_iso_or_equiv
    _atom_site_adp_type
    _atom_site_calc_flag
    _atom_site_occupancy
    _atom_site_disorder_assembly
    _atom_site_disorder_group
    S S1 0.24441(14) 0.70387(3) 0.62913(5) 0.03214(17) Uani d 1 . .
    O O1A 0.009(2) 0.4397(10) 0.5799(16) 0.041(2) Uani d 0.583(5) A -1
    O O1B -0.071(4) 0.4474(15) 0.576(2) 0.041(2) Uani d 0.417(5) A -2
    O O2 -0.9787(6) 0.75162(18) -0.0143(2) 0.0605(7) Uani d 1 . .
    O O3 -1.1148(6) 0.84877(16) 0.0802(2) 0.0551(7) Uani d 1 . .
    N N1 -0.0687(5) 0.64901(14) 0.44225(18) 0.0293(5) Uani d 1 . .
    N N2 -0.9655(6) 0.79235(16) 0.0691(2) 0.0385(6) Uani d 1 . .
    C C1 0.0964(6) 0.49027(16) 0.5199(2) 0.0338(6) Uani d 1 . .
    C C2 0.1876(6) 0.56264(16) 0.5745(2) 0.0280(5) Uani d 1 . .
    C C3 0.3469(6) 0.56491(16) 0.6813(2) 0.0303(6) Uani d 1 . .
    C C4A 0.439(6) 0.4943(15) 0.7449(16) 0.0392(15) Uani d 0.583(5) A -1
    H H4AA 0.5141 0.4559 0.6915 0.047 Uiso d 0.583(5) A -1
    H H4AB 0.2683 0.4731 0.7832 0.047 Uiso d 0.583(5) A -1
    C C5A 0.6700(13) 0.5148(4) 0.8363(5) 0.0438(11) Uani d 0.583(5) A -1
    H H5AA 0.7031 0.4720 0.8895 0.053 Uiso d 0.583(5) A -1
    H H5AB 0.8537 0.5248 0.7969 0.053 Uiso d 0.583(5) A -1
    C C6A 0.5854(15) 0.5850(4) 0.9033(5) 0.0428(12) Uani d 0.583(5) A -1
    H H6AA 0.3961 0.5767 0.9394 0.051 Uiso d 0.583(5) A -1
    H H6AB 0.7322 0.5949 0.9644 0.051 Uiso d 0.583(5) A -1
    C C7A 0.578(5) 0.6541(8) 0.8218(18) 0.035(2) Uani d 0.583(5) A -1
    H H7AA 0.4883 0.6968 0.8628 0.042 Uiso d 0.583(5) A -1
    H H7AB 0.7767 0.6695 0.8023 0.042 Uiso d 0.583(5) A -1
    C C4B 0.464(8) 0.502(2) 0.754(2) 0.0392(15) Uani d 0.417(5) A -2
    H H4BA 0.6486 0.4861 0.7197 0.047 Uiso d 0.417(5) A -2
    H H4BB 0.3324 0.4574 0.7522 0.047 Uiso d 0.417(5) A -2
    C C5B 0.5365(19) 0.5254(5) 0.8763(7) 0.0438(11) Uani d 0.417(5) A -2
    H H5BA 0.3503 0.5333 0.9149 0.053 Uiso d 0.417(5) A -2
    H H5BB 0.6429 0.4844 0.9169 0.053 Uiso d 0.417(5) A -2
    C C6B 0.717(2) 0.5966(5) 0.8813(8) 0.0428(12) Uani d 0.417(5) A -2
    H H6BA 0.7592 0.6094 0.9623 0.051 Uiso d 0.417(5) A -2
    H H6BB 0.9050 0.5874 0.8443 0.051 Uiso d 0.417(5) A -2
    C C7B 0.551(7) 0.6653(12) 0.830(3) 0.035(2) Uani d 0.417(5) A -2
    H H7BA 0.6977 0.7031 0.8078 0.042 Uiso d 0.417(5) A -2
    H H7BB 0.4169 0.6895 0.8834 0.042 Uiso d 0.417(5) A -2
    C C8 0.3991(6) 0.63650(17) 0.7187(2) 0.0310(6) Uani d 1 . .
    C C9 0.1092(6) 0.63358(15) 0.5361(2) 0.0276(6) Uani d 1 . .
    C C10A 0.1914(17) 0.4696(6) 0.4023(7) 0.0261(15) Uani d 0.583(5) A -1
    C C11A 0.0684(16) 0.4049(6) 0.3543(9) 0.0430(17) Uani d 0.583(5) A -1
    H H11A -0.0653 0.3758 0.3964 0.052 Uiso calc 0.583(5) A -1
    C C12A 0.1411(17) 0.3828(5) 0.2446(9) 0.049(2) Uani d 0.583(5) A -1
    H H12A 0.0571 0.3386 0.2118 0.059 Uiso calc 0.583(5) A -1
    C C13A 0.3367(16) 0.4254(6) 0.1830(7) 0.050(2) Uani d 0.583(5) A -1
    H H13A 0.3864 0.4103 0.1081 0.060 Uiso calc 0.583(5) A -1
    C C14A 0.4597(16) 0.4901(5) 0.2311(9) 0.051(2) Uani d 0.583(5) A -1
    H H14A 0.5934 0.5192 0.1889 0.061 Uiso calc 0.583(5) A -1
    C C15A 0.3870(18) 0.5122(5) 0.3407(9) 0.0347(17) Uani d 0.583(5) A -1
    H H15A 0.4711 0.5564 0.3735 0.042 Uiso calc 0.583(5) A -1
    C C10B 0.127(3) 0.4756(10) 0.3952(11) 0.0261(15) Uani d 0.417(5) A -2
    C C11B -0.001(3) 0.4119(9) 0.3461(13) 0.0430(17) Uani d 0.417(5) A -2
    H H11B -0.1300 0.3819 0.3890 0.052 Uiso calc 0.417(5) A -2
    C C12B 0.060(3) 0.3922(7) 0.2342(14) 0.049(2) Uani d 0.417(5) A -2
    H H12B -0.0276 0.3487 0.2007 0.059 Uiso calc 0.417(5) A -2
    C C13B 0.249(3) 0.4360(9) 0.1715(11) 0.050(2) Uani d 0.417(5) A -2
    H H13B 0.2906 0.4225 0.0950 0.060 Uiso calc 0.417(5) A -2
    C C14B 0.377(3) 0.4997(8) 0.2206(13) 0.051(2) Uani d 0.417(5) A -2
    H H14B 0.5065 0.5297 0.1777 0.061 Uiso calc 0.417(5) A -2
    C C15B 0.316(3) 0.5194(8) 0.3324(14) 0.0347(17) Uani d 0.417(5) A -2
    H H15B 0.4041 0.5629 0.3660 0.042 Uiso calc 0.417(5) A -2
    C C16 -0.1906(5) 0.71396(17) 0.4340(2) 0.0295(6) Uani d 1 . .
    H H16 -0.1542 0.7504 0.4921 0.035 Uiso calc 1 . .
    C C17 -0.3839(5) 0.73363(15) 0.3379(2) 0.0277(5) Uani d 1 . .
    C C18 -0.4040(6) 0.68891(15) 0.2402(2) 0.0319(6) Uani d 1 . .
    H H18 -0.2870 0.6449 0.2344 0.038 Uiso calc 1 . .
    C C19 -0.5926(6) 0.70787(19) 0.1514(2) 0.0339(6) Uani d 1 . .
    H H19 -0.6052 0.6778 0.0841 0.041 Uiso calc 1 . .
    C C20 -0.7634(6) 0.77200(16) 0.1630(2) 0.0309(6) Uani d 1 . .
    C C21 -0.7499(6) 0.81762(16) 0.2582(2) 0.0310(6) Uani d 1 . .
    H H21 -0.8692 0.8612 0.2637 0.037 Uiso calc 1 . .
    C C22 -0.5568(6) 0.79807(16) 0.3461(2) 0.0316(6) Uani d 1 . .
    H H22 -0.5423 0.8289 0.4124 0.038 Uiso calc 1 . .
loop_
    _atom_site_aniso_label
    _atom_site_aniso_U_11
    _atom_site_aniso_U_22
    _atom_site_aniso_U_33
    _atom_site_aniso_U_12
    _atom_site_aniso_U_13
    _atom_site_aniso_U_23
    S1 0.0408(3) 0.0258(3) 0.0297(3) 0.0003(3) -0.0032(2) -0.0018(3)
    O1A 0.045(6) 0.033(4) 0.0448(18) -0.007(5) 0.011(5) 0.004(2)
    O1B 0.045(6) 0.033(4) 0.0448(18) -0.007(5) 0.011(5) 0.004(2)
    O2 0.0743(17) 0.0657(18) 0.0406(12) 0.0136(14) -0.0202(11) -0.0143(12)
    O3 0.0636(15) 0.0471(14) 0.0538(14) 0.0174(12) -0.0183(12) 0.0023(11)
    N1 0.0326(11) 0.0294(12) 0.0260(11) -0.0036(10) 0.0002(8) 0.0008(9)
    N2 0.0416(13) 0.0419(15) 0.0318(12) -0.0038(12) -0.0050(10) 0.0034(11)
    C1 0.0416(16) 0.0271(15) 0.0328(14) -0.0008(13) 0.0061(12) 0.0022(12)
    C2 0.0332(13) 0.0263(14) 0.0248(12) -0.0002(10) 0.0061(10) 0.0016(10)
    C3 0.0331(13) 0.0318(15) 0.0262(12) 0.0040(11) 0.0050(10) 0.0013(11)
    C4A 0.047(4) 0.035(4) 0.036(3) 0.009(3) 0.002(2) 0.004(2)
    C5A 0.044(3) 0.052(3) 0.034(3) 0.013(2) -0.0027(18) 0.005(2)
    C6A 0.040(3) 0.054(3) 0.034(2) 0.005(3) -0.005(2) 0.002(2)
    C7A 0.035(4) 0.041(4) 0.028(3) 0.006(3) 0.000(2) -0.007(4)
    C4B 0.047(4) 0.035(4) 0.036(3) 0.009(3) 0.002(2) 0.004(2)
    C5B 0.044(3) 0.052(3) 0.034(3) 0.013(2) -0.0027(18) 0.005(2)
    C6B 0.040(3) 0.054(3) 0.034(2) 0.005(3) -0.005(2) 0.002(2)
    C7B 0.035(4) 0.041(4) 0.028(3) 0.006(3) 0.000(2) -0.007(4)
    C8 0.0310(13) 0.0346(16) 0.0274(13) 0.0042(11) 0.0025(10) 0.0014(11)
    C9 0.0313(13) 0.0247(14) 0.0270(13) -0.0019(10) 0.0035(10) -0.0015(10)
    C10A 0.021(4) 0.025(2) 0.0314(16) 0.006(3) -0.008(2) 0.0031(15)
    C11A 0.046(4) 0.034(3) 0.048(2) -0.008(3) 0.000(3) -0.0066(18)
    C12A 0.057(5) 0.040(3) 0.050(3) -0.005(3) -0.010(3) -0.014(2)
    C13A 0.066(5) 0.051(4) 0.035(2) 0.001(4) 0.001(3) -0.016(2)
    C14A 0.065(5) 0.047(3) 0.041(3) -0.014(4) 0.016(3) -0.011(2)
    C15A 0.036(5) 0.033(2) 0.036(2) -0.006(3) 0.001(3) -0.0046(18)
    C10B 0.021(4) 0.025(2) 0.0314(16) 0.006(3) -0.008(2) 0.0031(15)
    C11B 0.046(4) 0.034(3) 0.048(2) -0.008(3) 0.000(3) -0.0066(18)
    C12B 0.057(5) 0.040(3) 0.050(3) -0.005(3) -0.010(3) -0.014(2)
    C13B 0.066(5) 0.051(4) 0.035(2) 0.001(4) 0.001(3) -0.016(2)
    C14B 0.065(5) 0.047(3) 0.041(3) -0.014(4) 0.016(3) -0.011(2)
    C15B 0.036(5) 0.033(2) 0.036(2) -0.006(3) 0.001(3) -0.0046(18)
    C16 0.0319(12) 0.0288(15) 0.0279(11) -0.0029(11) 0.0007(9) -0.0002(11)
    C17 0.0279(12) 0.0257(13) 0.0295(12) -0.0045(10) 0.0009(10) 0.0043(10)
    C18 0.0368(13) 0.0284(16) 0.0308(13) 0.0034(11) 0.0061(10) -0.0007(10)
    C19 0.0421(14) 0.0324(14) 0.0270(11) 0.0005(14) 0.0011(10) -0.0064(13)
    C20 0.0313(13) 0.0319(15) 0.0296(12) -0.0043(11) -0.0004(10) 0.0039(11)
    C21 0.0332(13) 0.0268(13) 0.0330(14) -0.0008(11) 0.0002(10) 0.0016(11)
    C22 0.0375(14) 0.0282(14) 0.0292(12) -0.0039(11) -0.0001(10) -0.0031(11)
_geom_special_details
;
 All esds (except the esd in the dihedral angle between two l.s. planes)
 are estimated using the full covariance matrix.  The cell esds are taken
 into account individually in the estimation of esds in distances, angles
 and torsion angles; correlations between esds in cell parameters are only
 used when they are defined by crystal symmetry.  An approximate (isotropic)
 treatment of cell esds is used for estimating esds involving l.s. planes.
;
loop_
    _geom_bond_atom_site_label_1
    _geom_bond_atom_site_label_2
    _geom_bond_site_symmetry_2
    _geom_bond_distance
    _geom_bond_publ_flag
    S1 C8 . 1.730(3) ?
    S1 C9 . 1.758(3) ?
    O1A C1 . 1.213(18) ?
    O1B C1 . 1.27(3) ?
    O2 N2 . 1.214(4) ?
    O3 N2 . 1.221(4) ?
    N1 C9 . 1.384(3) ?
    N1 C16 . 1.282(4) ?
    N2 C20 . 1.470(3) ?
    C1 C2 . 1.487(4) ?
    C1 C10A . 1.499(9) ?
    C1 C10B . 1.493(13) ?
    C2 C3 . 1.437(4) ?
    C2 C9 . 1.378(4) ?
    C3 C4A . 1.51(3) ?
    C3 C4B . 1.50(4) ?
    C3 C8 . 1.359(4) ?
    C4A H4AA . 0.9898 ?
    C4A H4AB . 0.9899 ?
    C4A C5A . 1.537(14) ?
    C5A H5AA . 0.9902 ?
    C5A H5AB . 0.9899 ?
    C5A C6A . 1.523(9) ?
    C6A H6AA . 0.9900 ?
    C6A H6AB . 0.9900 ?
    C6A C7A . 1.550(13) ?
    C7A H7AA . 0.9900 ?
    C7A H7AB . 0.9899 ?
    C7A C8 . 1.48(2) ?
    C4B H4BA . 0.9900 ?
    C4B H4BB . 0.9901 ?
    C4B C5B . 1.524(17) ?
    C5B H5BA . 0.9900 ?
    C5B H5BB . 0.9899 ?
    C5B C6B . 1.511(12) ?
    C6B H6BA . 0.9900 ?
    C6B H6BB . 0.9900 ?
    C6B C7B . 1.553(17) ?
    C7B H7BA . 0.9902 ?
    C7B H7BB . 0.9900 ?
    C7B C8 . 1.55(4) ?
    C10A C11A . 1.3900 ?
    C10A C15A . 1.3900 ?
    C11A H11A . 0.9500 ?
    C11A C12A . 1.3900 ?
    C12A H12A . 0.9500 ?
    C12A C13A . 1.3900 ?
    C13A H13A . 0.9500 ?
    C13A C14A . 1.3900 ?
    C14A H14A . 0.9500 ?
    C14A C15A . 1.3900 ?
    C15A H15A . 0.9500 ?
    C10B C11B . 1.3900 ?
    C10B C15B . 1.3900 ?
    C11B H11B . 0.9500 ?
    C11B C12B . 1.3900 ?
    C12B H12B . 0.9500 ?
    C12B C13B . 1.3900 ?
    C13B H13B . 0.9500 ?
    C13B C14B . 1.3900 ?
    C14B H14B . 0.9500 ?
    C14B C15B . 1.3900 ?
    C15B H15B . 0.9500 ?
    C16 H16 . 0.9500 ?
    C16 C17 . 1.462(3) ?
    C17 C18 . 1.393(4) ?
    C17 C22 . 1.396(4) ?
    C18 H18 . 0.9500 ?
    C18 C19 . 1.382(4) ?
    C19 H19 . 0.9500 ?
    C19 C20 . 1.389(4) ?
    C20 C21 . 1.377(4) ?
    C21 H21 . 0.9500 ?
    C21 C22 . 1.390(4) ?
    C22 H22 . 0.9500 ?
loop_
    _geom_angle_atom_site_label_1
    _geom_angle_atom_site_label_2
    _geom_angle_atom_site_label_3
    _geom_angle_site_symmetry_1
    _geom_angle_site_symmetry_3
    _geom_angle
    _geom_angle_publ_flag
    C8 S1 C9 . . 91.40(14) ?
    C16 N1 C9 . . 119.2(2) ?
    O2 N2 O3 . . 123.5(3) ?
    O2 N2 C20 . . 118.4(3) ?
    O3 N2 C20 . . 118.1(2) ?
    O1A C1 C2 . . 118.8(9) ?
    O1A C1 C10A . . 117.4(10) ?
    O1B C1 C2 . . 117.5(13) ?
    O1B C1 C10B . . 118.0(15) ?
    C2 C1 C10A . . 121.2(5) ?
    C2 C1 C10B . . 122.5(7) ?
    C3 C2 C1 . . 122.2(2) ?
    C9 C2 C1 . . 125.0(2) ?
    C9 C2 C3 . . 112.6(2) ?
    C2 C3 C4A . . 122.6(5) ?
    C2 C3 C4B . . 130.1(8) ?
    C8 C3 C2 . . 112.9(2) ?
    C8 C3 C4A . . 124.5(5) ?
    C8 C3 C4B . . 117.0(8) ?
    C3 C4A H4AA . . 110.8 ?
    C3 C4A H4AB . . 108.5 ?
    C3 C4A C5A . . 109.3(14) ?
    H4AA C4A H4AB . . 108.6 ?
    C5A C4A H4AA . . 110.8 ?
    C5A C4A H4AB . . 108.7 ?
    C4A C5A H5AA . . 110.6 ?
    C4A C5A H5AB . . 107.8 ?
    H5AA C5A H5AB . . 107.9 ?
    C6A C5A C4A . . 111.7(11) ?
    C6A C5A H5AA . . 109.7 ?
    C6A C5A H5AB . . 109.0 ?
    C5A C6A H6AA . . 109.7 ?
    C5A C6A H6AB . . 109.7 ?
    C5A C6A C7A . . 109.1(9) ?
    H6AA C6A H6AB . . 108.3 ?
    C7A C6A H6AA . . 111.8 ?
    C7A C6A H6AB . . 108.2 ?
    C6A C7A H7AA . . 107.9 ?
    C6A C7A H7AB . . 110.4 ?
    H7AA C7A H7AB . . 107.5 ?
    C8 C7A C6A . . 110.0(13) ?
    C8 C7A H7AA . . 109.1 ?
    C8 C7A H7AB . . 111.9 ?
    C3 C4B H4BA . . 106.4 ?
    C3 C4B H4BB . . 111.5 ?
    C3 C4B C5B . . 113(2) ?
    H4BA C4B H4BB . . 107.7 ?
    C5B C4B H4BA . . 106.4 ?
    C5B C4B H4BB . . 111.0 ?
    C4B C5B H5BA . . 107.1 ?
    C4B C5B H5BB . . 110.3 ?
    H5BA C5B H5BB . . 108.2 ?
    C6B C5B C4B . . 112.0(16) ?
    C6B C5B H5BA . . 110.4 ?
    C6B C5B H5BB . . 108.8 ?
    C5B C6B H6BA . . 108.9 ?
    C5B C6B H6BB . . 109.6 ?
    C5B C6B C7B . . 111.6(15) ?
    H6BA C6B H6BB . . 107.7 ?
    C7B C6B H6BA . . 106.1 ?
    C7B C6B H6BB . . 112.8 ?
    C6B C7B H7BA . . 107.1 ?
    C6B C7B H7BB . . 113.8 ?
    H7BA C7B H7BB . . 108.2 ?
    C8 C7B C6B . . 106.3(17) ?
    C8 C7B H7BA . . 107.7 ?
    C8 C7B H7BB . . 113.4 ?
    C3 C8 S1 . . 112.3(2) ?
    C3 C8 C7A . . 123.4(5) ?
    C3 C8 C7B . . 130.5(6) ?
    C7A C8 S1 . . 124.3(5) ?
    C7B C8 S1 . . 117.1(6) ?
    N1 C9 S1 . . 123.3(2) ?
    C2 C9 S1 . . 110.8(2) ?
    C2 C9 N1 . . 125.8(2) ?
    C11A C10A C1 . . 116.5(7) ?
    C11A C10A C15A . . 120.0 ?
    C15A C10A C1 . . 123.5(7) ?
    C10A C11A H11A . . 120.0 ?
    C12A C11A C10A . . 120.0 ?
    C12A C11A H11A . . 120.0 ?
    C11A C12A H12A . . 120.0 ?
    C11A C12A C13A . . 120.0 ?
    C13A C12A H12A . . 120.0 ?
    C12A C13A H13A . . 120.0 ?
    C14A C13A C12A . . 120.0 ?
    C14A C13A H13A . . 120.0 ?
    C13A C14A H14A . . 120.0 ?
    C15A C14A C13A . . 120.0 ?
    C15A C14A H14A . . 120.0 ?
    C10A C15A H15A . . 120.0 ?
    C14A C15A C10A . . 120.0 ?
    C14A C15A H15A . . 120.0 ?
    C11B C10B C1 . . 119.7(11) ?
    C11B C10B C15B . . 120.0 ?
    C15B C10B C1 . . 119.6(10) ?
    C10B C11B H11B . . 120.0 ?
    C12B C11B C10B . . 120.0 ?
    C12B C11B H11B . . 120.0 ?
    C11B C12B H12B . . 120.0 ?
    C13B C12B C11B . . 120.0 ?
    C13B C12B H12B . . 120.0 ?
    C12B C13B H13B . . 120.0 ?
    C14B C13B C12B . . 120.0 ?
    C14B C13B H13B . . 120.0 ?
    C13B C14B H14B . . 120.0 ?
    C13B C14B C15B . . 120.0 ?
    C15B C14B H14B . . 120.0 ?
    C10B C15B H15B . . 120.0 ?
    C14B C15B C10B . . 120.0 ?
    C14B C15B H15B . . 120.0 ?
    N1 C16 H16 . . 119.0 ?
    N1 C16 C17 . . 122.0(3) ?
    C17 C16 H16 . . 119.0 ?
    C18 C17 C16 . . 121.7(2) ?
    C18 C17 C22 . . 119.5(2) ?
    C22 C17 C16 . . 118.8(2) ?
    C17 C18 H18 . . 119.7 ?
    C19 C18 C17 . . 120.6(3) ?
    C19 C18 H18 . . 119.7 ?
    C18 C19 H19 . . 120.9 ?
    C18 C19 C20 . . 118.3(2) ?
    C20 C19 H19 . . 120.9 ?
    C19 C20 N2 . . 118.6(2) ?
    C21 C20 N2 . . 118.6(3) ?
    C21 C20 C19 . . 122.8(2) ?
    C20 C21 H21 . . 121.0 ?
    C20 C21 C22 . . 118.1(3) ?
    C22 C21 H21 . . 121.0 ?
    C17 C22 H22 . . 119.6 ?
    C21 C22 C17 . . 120.7(3) ?
    C21 C22 H22 . . 119.6 ?
loop_
    _geom_torsion_atom_site_label_1
    _geom_torsion_atom_site_label_2
    _geom_torsion_atom_site_label_3
    _geom_torsion_atom_site_label_4
    _geom_torsion_site_symmetry_1
    _geom_torsion_site_symmetry_2
    _geom_torsion_site_symmetry_3
    _geom_torsion_site_symmetry_4
    _geom_torsion
    _geom_torsion_publ_flag
    O1A C1 C2 C3 . . . . 40.0(6) ?
    O1A C1 C2 C9 . . . . -133.7(5) ?
    O1A C1 C10A C11A . . . . 25.5(8) ?
    O1A C1 C10A C15A . . . . -155.8(7) ?
    O1A C1 C10B C11B . . . . 14.0(11) ?
    O1A C1 C10B C15B . . . . -157.1(8) ?
    O1B C1 C2 C3 . . . . 60.5(10) ?
    O1B C1 C2 C9 . . . . -113.2(10) ?
    O1B C1 C10A C11A . . . . 5.2(11) ?
    O1B C1 C10A C15A . . . . -176.1(10) ?
    O1B C1 C10B C11B . . . . -6.6(13) ?
    O1B C1 C10B C15B . . . . -177.7(11) ?
    O2 N2 C20 C19 . . . . 1.1(4) ?
    O2 N2 C20 C21 . . . . -179.3(3) ?
    O3 N2 C20 C19 . . . . 179.9(3) ?
    O3 N2 C20 C21 . . . . -0.5(4) ?
    N1 C16 C17 C18 . . . . -12.3(4) ?
    N1 C16 C17 C22 . . . . 166.3(3) ?
    N2 C20 C21 C22 . . . . -179.6(2) ?
    C1 C2 C3 C4A . . . . 1.3(14) ?
    C1 C2 C3 C4B . . . . 4(2) ?
    C1 C2 C3 C8 . . . . -177.6(3) ?
    C1 C2 C9 S1 . . . . 176.5(2) ?
    C1 C2 C9 N1 . . . . 1.0(4) ?
    C1 C10A C11A C12A . . . . 178.7(6) ?
    C1 C10A C15A C14A . . . . -178.7(7) ?
    C1 C10B C11B C12B . . . . -171.1(11) ?
    C1 C10B C15B C14B . . . . 171.1(11) ?
    C2 C1 C10A C11A . . . . -173.1(3) ?
    C2 C1 C10A C15A . . . . 5.6(7) ?
    C2 C1 C10B C11B . . . . -170.3(5) ?
    C2 C1 C10B C15B . . . . 18.6(11) ?
    C2 C3 C4A C5A . . . . 164.9(8) ?
    C2 C3 C4B C5B . . . . -162.1(11) ?
    C2 C3 C8 S1 . . . . 2.6(3) ?
    C2 C3 C8 C7A . . . . -175.2(11) ?
    C2 C3 C8 C7B . . . . 177.6(17) ?
    C3 C2 C9 S1 . . . . 2.3(3) ?
    C3 C2 C9 N1 . . . . -173.3(2) ?
    C3 C4A C5A C6A . . . . 45.5(19) ?
    C3 C4B C5B C6B . . . . -49(3) ?
    C4A C3 C4B C5B . . . .  -15E1(2)
                                    ?
    C4A C3 C8 S1 . . . . -176.3(13) ?
    C4A C3 C8 C7A . . . . 5.9(17) ?
    C4A C3 C8 C7B . . . . -1(2) ?
    C4A C5A C6A C7A . . . . -65.1(16) ?
    C5A C6A C7A C8 . . . . 51.0(15) ?
    C6A C7A C8 S1 . . . . 159.4(6) ?
    C6A C7A C8 C3 . . . . -23.0(18) ?
    C6A C7A C8 C7B . . . . 120(13) ?
    C4B C3 C4A C5A . . . . -2(18) ?
    C4B C3 C8 S1 . . . . -178.4(18) ?
    C4B C3 C8 C7A . . . . 4(2) ?
    C4B C3 C8 C7B . . . . -3(2) ?
    C4B C5B C6B C7B . . . . 63(2) ?
    C5B C6B C7B C8 . . . . -43(2) ?
    C6B C7B C8 S1 . . . . -169.6(11) ?
    C6B C7B C8 C3 . . . . 16(3) ?
    C6B C7B C8 C7A . . . . -25(10) ?
    C8 S1 C9 N1 . . . . 174.9(2) ?
    C8 S1 C9 C2 . . . . -0.8(2) ?
    C8 C3 C4A C5A . . . . -16(2) ?
    C8 C3 C4B C5B . . . . 19(3) ?
    C9 S1 C8 C3 . . . . -1.1(2) ?
    C9 S1 C8 C7A . . . . 176.7(11) ?
    C9 S1 C8 C7B . . . . -176.8(14) ?
    C9 N1 C16 C17 . . . . -179.2(2) ?
    C9 C2 C3 C4A . . . . 175.7(13) ?
    C9 C2 C3 C4B . . . . 178(2) ?
    C9 C2 C3 C8 . . . . -3.2(3) ?
    C10A C1 C2 C3 . . . . -121.2(4) ?
    C10A C1 C2 C9 . . . . 65.1(5) ?
    C10A C1 C10B C11B . . . . 102(5) ?
    C10A C1 C10B C15B . . . . -69(5) ?
    C10A C11A C12A C13A . . . . 0.0 ?
    C11A C10A C15A C14A . . . . 0.0 ?
    C11A C12A C13A C14A . . . . 0.0 ?
    C12A C13A C14A C15A . . . . 0.0 ?
    C13A C14A C15A C10A . . . . 0.0 ?
    C15A C10A C11A C12A . . . . 0.0 ?
    C10B C1 C2 C3 . . . . -135.7(7) ?
    C10B C1 C2 C9 . . . . 50.6(7) ?
    C10B C1 C10A C11A . . . . -73(5) ?
    C10B C1 C10A C15A . . . . 105(5) ?
    C10B C11B C12B C13B . . . . 0.0 ?
    C11B C10B C15B C14B . . . . 0.0 ?
    C11B C12B C13B C14B . . . . 0.0 ?
    C12B C13B C14B C15B . . . . 0.0 ?
    C13B C14B C15B C10B . . . . 0.0 ?
    C15B C10B C11B C12B . . . . 0.0 ?
    C16 N1 C9 S1 . . . . -14.8(4) ?
    C16 N1 C9 C2 . . . . 160.3(3) ?
    C16 C17 C18 C19 . . . . 178.7(2) ?
    C16 C17 C22 C21 . . . . -178.1(2) ?
    C17 C18 C19 C20 . . . . -0.8(4) ?
    C18 C17 C22 C21 . . . . 0.5(4) ?
    C18 C19 C20 N2 . . . . -179.7(2) ?
    C18 C19 C20 C21 . . . . 0.8(4) ?
    C19 C20 C21 C22 . . . . -0.1(4) ?
    C20 C21 C22 C17 . . . . -0.6(4) ?
    C22 C17 C18 C19 . . . . 0.2(4) ?
loop_
    _geom_hbond_atom_site_label_D
    _geom_hbond_atom_site_label_H
    _geom_hbond_atom_site_label_A
    _geom_hbond_site_symmetry_A
    _geom_hbond_distance_DH
    _geom_hbond_distance_HA
    _geom_hbond_distance_DA
    _geom_hbond_angle_DHA
    C4A H4AA O1B 1_655 0.99 2.38 3.15(4) 135
    C4B H4BA O1A 1_655 0.99 2.50 3.45(4) 162
    C4B H4BA O1B 1_655 0.99 2.26 3.18(4) 154
    C7B H7BB O2 1_656 0.99 2.46 3.44(3) 169
    C13B H13B O3 2_445 0.95 2.55 3.371(13) 145
    C21 H21 O1A 2_456 0.95 2.40 3.127(18) 133
    C21 H21 O1B 2_456 0.95 2.44 3.13(3) 129
_iucr_refine_instructions_details
;
TITL HSY-661 in P21
CELL 1.54184 4.615948 17.684428 11.706815 90 91.2852 90
ZERR 2 0.000134 0.00044 0.000316 0 0.0025 0
LATT -1
SYMM -X,0.5+Y,-Z
SFAC C H N O S
UNIT 44 36 4 6 2
EQIV $1 1+X,+Y,+Z
EQIV $2 1+X,+Y,1+Z
EQIV $3 -1-X,-0.5+Y,-Z
EQIV $4 -1-X,0.5+Y,1-Z
ISOR 0.01 0.02 O1A O1B
ISOR 0.01 0.02 C4B C5B C6B C7B C4A C5A C6A C7A
ISOR 0.01 0.02 C10A C11A C12A C13A C14A C15A
ISOR 0.01 0.02 C10B C11B C12B C13B C14B C15B
EADP O1A O1B
EADP C4B C4A
EADP C5B C5A
EADP C6B C6A
EADP C7B C7A
EADP C10A C10B
EADP C11A C11B
EADP C12A C12B
EADP C13A C13B
EADP C14A C14B
EADP C15A C15B
L.S. 16
PLAN  15
TEMP -100(2)
HTAB C4A O1A_$1
HTAB C4A O1B_$1
HTAB C4B O1A_$1
HTAB C4B O1B_$1
HTAB C7B O2_$2
HTAB C13A O3_$3
HTAB C13B O3_$3
HTAB C21 O1A_$4
HTAB C21 O1B_$4
BOND $H
CONF
MORE -1
fmap 2 53
acta 51
REM <HKL>E:/Manpreet-new%20600%20files/HSY-661-MK/HSY-661-Redone-Ray/HSY-661.h
REM kl</HKL>
WGHT    0.060800
FVAR       6.60046   0.58273
S1    5    0.244409    0.703870    0.629125    11.00000    0.04081    0.02578 =
         0.02965   -0.00177   -0.00319    0.00027
PART -1
O1A   4    0.008725    0.439657    0.579863    21.00000    0.04546    0.03267 =
         0.04482    0.00450    0.01073   -0.00678
PART 0
PART -2
O1B   4   -0.071184    0.447365    0.575513   -21.00000    0.04546    0.03267 =
         0.04482    0.00450    0.01073   -0.00678
PART 0
O2    4   -0.978733    0.751624   -0.014349    11.00000    0.07430    0.06571 =
         0.04065   -0.01428   -0.02023    0.01365
O3    4   -1.114757    0.848768    0.080174    11.00000    0.06356    0.04707 =
         0.05383    0.00230   -0.01825    0.01744
N1    3   -0.068673    0.649009    0.442246    11.00000    0.03257    0.02938 =
         0.02601    0.00076    0.00020   -0.00364
N2    3   -0.965510    0.792353    0.069076    11.00000    0.04162    0.04193 =
         0.03183    0.00344   -0.00501   -0.00376
C1    1    0.096421    0.490270    0.519875    11.00000    0.04159    0.02712 =
         0.03283    0.00225    0.00612   -0.00082
C2    1    0.187563    0.562640    0.574465    11.00000    0.03315    0.02625 =
         0.02477    0.00164    0.00612   -0.00019
C3    1    0.346880    0.564908    0.681313    11.00000    0.03312    0.03176 =
         0.02620    0.00133    0.00500    0.00403
PART -1
C4A   1    0.439188    0.494292    0.744875    21.00000    0.04691    0.03462 =
         0.03611    0.00408    0.00237    0.00907
AFIX   3
H4AA  2    0.514058    0.455922    0.691525    21.00000   -1.20000
H4AB  2    0.268278    0.473082    0.783175    21.00000   -1.20000
AFIX   0
C5A   1    0.669991    0.514848    0.836306    21.00000    0.04420    0.05242 =
         0.03449    0.00509   -0.00271    0.01320
AFIX   3
H5AA  2    0.703051    0.472008    0.889476    21.00000   -1.20000
H5AB  2    0.853661    0.524848    0.796946    21.00000   -1.20000
AFIX   0
C6A   1    0.585407    0.584990    0.903306    21.00000    0.04018    0.05375 =
         0.03419    0.00194   -0.00486    0.00494
AFIX   3
H6AA  2    0.396117    0.576650    0.939376    21.00000   -1.20000
H6AB  2    0.732207    0.594850    0.964446    21.00000   -1.20000
AFIX   0
C7A   1    0.577563    0.654088    0.821778    21.00000    0.03529    0.04056 =
         0.02804   -0.00666    0.00000    0.00648
AFIX   3
H7AA  2    0.488343    0.696798    0.862838    21.00000   -1.20000
H7AB  2    0.776663    0.669488    0.802338    21.00000   -1.20000
AFIX   0
SAME 0.02 0.04 C4A > C7A
PART 0
PART -2
C4B   1    0.463728    0.501696    0.753824   -21.00000    0.04691    0.03462 =
         0.03611    0.00408    0.00237    0.00907
AFIX   3
H4BA  2    0.648638    0.486066    0.719664   -21.00000   -1.20000
H4BB  2    0.332448    0.457416    0.752164   -21.00000   -1.20000
AFIX   0
C5B   1    0.536519    0.525381    0.876346   -21.00000    0.04420    0.05242 =
         0.03449    0.00509   -0.00271    0.01320
AFIX   3
H5BA  2    0.350329    0.533341    0.914946   -21.00000   -1.20000
H5BB  2    0.642899    0.484441    0.916876   -21.00000   -1.20000
AFIX   0
C6B   1    0.717453    0.596570    0.881310   -21.00000    0.04018    0.05375 =
         0.03419    0.00194   -0.00486    0.00494
AFIX   3
H6BA  2    0.759193    0.609420    0.962330   -21.00000   -1.20000
H6BB  2    0.904963    0.587440    0.844270   -21.00000   -1.20000
AFIX   0
C7B   1    0.551040    0.665274    0.829712   -21.00000    0.03529    0.04056 =
         0.02804   -0.00666    0.00000    0.00648
AFIX   3
H7BA  2    0.697741    0.703134    0.807782   -21.00000   -1.20000
H7BB  2    0.416920    0.689544    0.883402   -21.00000   -1.20000
AFIX   0
PART 0
C8    1    0.399068    0.636499    0.718656    11.00000    0.03104    0.03464 =
         0.02739    0.00145    0.00246    0.00416
C9    1    0.109208    0.633581    0.536052    11.00000    0.03128    0.02474 =
         0.02703   -0.00146    0.00346   -0.00188
PART -1
AFIX  66
C10A  1    0.191387    0.469612    0.402316    21.00000    0.02122    0.02545 =
         0.03139    0.00309   -0.00802    0.00564
C11A  1    0.068426    0.404936    0.354290    21.00000    0.04644    0.03398 =
         0.04850   -0.00658    0.00016   -0.00780
AFIX  43
H11A  2   -0.065279    0.375834    0.396403    21.00000   -1.20000
AFIX  65
C12A  1    0.141095    0.382843    0.244645    21.00000    0.05746    0.03977 =
         0.05024   -0.01390   -0.00998   -0.00538
AFIX  43
H12A  2    0.057055    0.338641    0.211822    21.00000   -1.20000
AFIX  65
C13A  1    0.336726    0.425424    0.183026    21.00000    0.06571    0.05064 =
         0.03467   -0.01582    0.00136    0.00063
AFIX  43
H13A  2    0.386391    0.410324    0.108089    21.00000   -1.20000
AFIX  65
C14A  1    0.459689    0.490100    0.231051    21.00000    0.06543    0.04664 =
         0.04143   -0.01097    0.01582   -0.01375
AFIX  43
H14A  2    0.593393    0.519202    0.188937    21.00000   -1.20000
AFIX  65
C15A  1    0.387022    0.512194    0.340695    21.00000    0.03579    0.03254 =
         0.03592   -0.00462    0.00095   -0.00642
AFIX  43
H15A  2    0.471062    0.556397    0.373518    21.00000   -1.20000
AFIX  66
PART 0
PART -2
C10B  1    0.127438    0.475561    0.395188   -21.00000    0.02122    0.02545 =
         0.03139    0.00309   -0.00802    0.00564
C11B  1   -0.000789    0.411920    0.346089   -21.00000    0.04644    0.03398 =
         0.04850   -0.00658    0.00016   -0.00780
AFIX  43
H11B  2   -0.129982    0.381929    0.388981   -21.00000   -1.20000
AFIX  65
C12B  1    0.060011    0.392162    0.234233   -21.00000    0.05746    0.03977 =
         0.05024   -0.01390   -0.00998   -0.00538
AFIX  43
H12B  2   -0.027627    0.348666    0.200676   -21.00000   -1.20000
AFIX  65
C13B  1    0.249040    0.436044    0.171475   -21.00000    0.06571    0.05064 =
         0.03467   -0.01582    0.00136    0.00063
AFIX  43
H13B  2    0.290594    0.422539    0.095026   -21.00000   -1.20000
AFIX  65
C14B  1    0.377269    0.499684    0.220573   -21.00000    0.06543    0.04664 =
         0.04143   -0.01097    0.01582   -0.01375
AFIX  43
H14B  2    0.506462    0.529675    0.177680   -21.00000   -1.20000
AFIX  65
C15B  1    0.316471    0.519443    0.332429   -21.00000    0.03579    0.03254 =
         0.03592   -0.00462    0.00095   -0.00642
AFIX  43
H15B  2    0.404110    0.562939    0.365985   -21.00000   -1.20000
AFIX   0
PART 0
C16   1   -0.190569    0.713957    0.434001    11.00000    0.03186    0.02882 =
         0.02791   -0.00015    0.00067   -0.00294
AFIX  43
H16   2   -0.154166    0.750447    0.492124    11.00000   -1.20000
AFIX   0
C17   1   -0.383910    0.733631    0.337920    11.00000    0.02789    0.02570 =
         0.02947    0.00434    0.00089   -0.00448
C18   1   -0.404038    0.688909    0.240160    11.00000    0.03675    0.02842 =
         0.03080   -0.00074    0.00613    0.00338
AFIX  43
H18   2   -0.287015    0.644940    0.234447    11.00000   -1.20000
AFIX   0
C19   1   -0.592622    0.707872    0.151362    11.00000    0.04213    0.03243 =
         0.02701   -0.00640    0.00107    0.00048
AFIX  43
H19   2   -0.605153    0.677843    0.084146    11.00000   -1.20000
AFIX   0
C20   1   -0.763406    0.771997    0.162956    11.00000    0.03128    0.03192 =
         0.02958    0.00391   -0.00042   -0.00429
C21   1   -0.749943    0.817617    0.258229    11.00000    0.03323    0.02682 =
         0.03300    0.00161    0.00023   -0.00085
AFIX  43
H21   2   -0.869212    0.861185    0.263741    11.00000   -1.20000
AFIX   0
C22   1   -0.556780    0.798072    0.346102    11.00000    0.03752    0.02818 =
         0.02920   -0.00308   -0.00006   -0.00388
AFIX  43
H22   2   -0.542256    0.828900    0.412439    11.00000   -1.20000
AFIX   0
HKLF 4
REM  HSY-661 in P21
REM R1 =  0.0346 for    2610 Fo > 4sig(Fo)  and  0.0370 for all    2781 data
REM    263 parameters refined using    138 restraints
END
WGHT      0.0608      0.0000
REM Highest difference peak  0.209,  deepest hole -0.185,  1-sigma level  0.041
Q1    1   0.2034  0.7178  0.7027  11.00000  0.05    0.21
Q2    1   0.3222  0.6774  0.6849  11.00000  0.05    0.20
Q3    1   0.2638  0.6876  0.6938  11.00000  0.05    0.19
Q4    1   0.2932  0.7053  0.5457  11.00000  0.05    0.19
Q5    1   0.2108  0.6644  0.5749  11.00000  0.05    0.19
Q6    1   0.1891  0.4965  0.3734  11.00000  0.05    0.18
Q7    1   0.4003  0.7366  0.5997  11.00000  0.05    0.18
Q8    1   0.2568  0.5607  0.6244  11.00000  0.05    0.17
Q9    1  -0.4115  0.7029  0.3039  11.00000  0.05    0.17
Q10   1  -0.7401  0.8035  0.1960  11.00000  0.05    0.16
Q11   1   0.2381  0.5939  0.5333  11.00000  0.05    0.16
Q12   1   0.0282  0.7069  0.6767  11.00000  0.05    0.15
Q13   1   0.1755  0.4796  0.4642  11.00000  0.05    0.15
Q14   1  -0.2746  0.7399  0.5041  11.00000  0.05    0.15
Q15   1  -0.8102  0.7774  0.2210  11.00000  0.05    0.15
REM The information below was added by Olex2.
REM
REM R1 = 0.0346 for 2610 Fo > 4sig(Fo) and 0.0370 for all 6231 data
REM n/a parameters refined using n/a restraints
REM Highest difference peak 0.21, deepest hole -0.18
REM Mean Shift 0, Max Shift 0.000.
REM +++ Tabular Listing of Refinement Information +++
REM R1_all = 0.0370
REM R1_gt = 0.0346
REM wR_ref = 0.0898
REM GOOF = 1.022
REM Shift_max = 0.000
REM Shift_mean = 0
REM Reflections_all = 6231
REM Reflections_gt = 2610
REM Parameters = n/a
REM Hole = -0.18
REM Peak = 0.21
REM Flack = 0.028(16)
;
