# Supplementary material for: {2-[(4-Nitro­benzyl­idene)amino]-4,5,6,7-tetrahydro-1-benzo­thio­phen-3-yl}(phen­yl)methanone
Source: Acta Crystallogr Sect E Struct Rep Online. 2014 May 31;70(Pt 6):o738–9. doi: 10.1107/S1600536814012185 (PMC4051066; doi:10.1107/S1600536814012185)
Supplement: Supplementary file 2 [file e-70-0o738-Isup2.hkl]

#
# h,k,l, Fc-squared, Fo-squared, sigma(Fo-squared), status flag
#
data_I
_shelx_refln_list_code          4
_shelx_F_calc_maximum      160.87
_exptl_crystal_F_000       408.00
_reflns_d_resolution_high  0.8149

loop_
 _space_group_symop_operation_xyz
 'x, y, z'
 '-x, y+1/2, -z'

_cell_length_a     4.6159
_cell_length_b    17.6844
_cell_length_c    11.7068
_cell_angle_alpha  90.000
_cell_angle_beta   91.285
_cell_angle_gamma  90.000

_shelx_F_squared_multiplier     1.000

loop_
 _refln_index_h
 _refln_index_k
 _refln_index_l
 _refln_F_squared_calc
 _refln_F_squared_meas
 _refln_F_squared_sigma
 _refln_observed_status
   1  -6   0        930.50       1029.89        21.48 o
   2  -6   0        643.87        750.87        18.58 o
   1  -5   0         62.79         75.58         2.95 o
   2  -5   0        134.32        153.70         6.27 o
   3  -5   0        132.34        123.21         6.95 o
   5  -5   0         16.77         12.51         2.61 o
   1  -4   0        670.54        734.50        15.88 o
   2  -4   0         28.25         31.73         2.84 o
   3  -4   0          5.76          6.06         1.92 o
   4  -4   0         55.88         52.48         5.00 o
   5  -4   0         36.26         33.77         3.83 o
   1  -3   0       1145.10       1260.24        25.84 o
   2  -3   0        182.14        211.01         7.62 o
   3  -3   0        183.32        169.04         8.32 o
   4  -3   0         26.97         26.66         3.91 o
   5  -3   0        145.46        134.40         5.02 o
   1  -2   0       2905.00       3028.94        59.14 o
   2  -2   0        305.34        335.43        10.19 o
   3  -2   0          0.25          0.42         1.78 o
   4  -2   0        137.25        147.12         8.32 o
   5  -2   0         62.88         67.01         3.71 o
   1  -1   0       2621.18       2772.68        54.34 o
   2  -1   0         83.41         90.48         4.81 o
   3  -1   0        345.37        356.98        12.88 o
   4  -1   0          4.37          4.88         2.77 o
   5  -1   0         95.48         95.75         5.89 o
   1   0   0         31.18         39.10         2.29 o
   2   0   0        108.86        111.13         5.35 o
   3   0   0         21.15         19.41         3.11 o
   4   0   0          0.45          0.58         2.22 o
   5   0   0         67.32         68.43         5.24 o
   1   1   0       2470.50       2581.74        33.98 o
   2   1   0         81.40         81.77         3.07 o
   3   1   0        378.52        355.58        13.07 o
   4   1   0          3.91          4.55         1.77 o
   5   1   0        105.95        111.71         6.63 o
   0   2   0       1220.31       1238.23        23.97 o
   1   2   0       2915.46       2975.47        29.05 o
   2   2   0        287.00        295.67         6.39 o
   3   2   0          0.21          1.00         1.76 o
   4   2   0        160.07        174.18         6.51 o
   5   2   0         63.06         71.25         5.34 o
   1   3   0       1288.27       1359.08        11.44 o
   2   3   0        182.17        194.66         3.84 o
   3   3   0        174.43        153.61         8.26 o
   4   3   0         26.81         27.85         2.98 o
   5   3   0        161.48        158.99         5.71 o
   0   4   0       3564.99       3694.93        35.95 o
   1   4   0        664.76        723.62         5.84 o
   2   4   0         47.13         51.44         1.50 o
   3   4   0          5.40          4.25         1.99 o
   4   4   0         69.25         74.11         4.40 o
   5   4   0         36.97         36.50         2.90 o
   1   5   0         97.69        105.78         1.53 o
   2   5   0        137.37        139.36         2.76 o
   3   5   0        120.80        107.05         6.62 o
   4   5   0         22.00         20.59         2.78 o
   5   5   0         20.93         18.72         2.30 o
   0   6   0        573.60        572.89         5.31 o
   1   6   0        931.29       1010.62         7.71 o
   2   6   0        676.15        712.09         7.15 o
   3   6   0        144.55        142.13         4.65 o
   4   6   0         26.53         29.58         3.26 o
   5   6   0         27.34         27.38         2.07 o
   1   7   0        122.90        142.74         2.32 o
   2   7   0         99.25         96.16         2.35 o
   3   7   0        508.13        504.53         8.30 o
   4   7   0         21.80         20.64         2.96 o
   5   7   0         10.34         14.19         1.63 o
   0   8   0        120.22        122.66         2.40 o
   1   8   0         74.90         80.11         2.00 o
   2   8   0        823.25        817.24        10.10 o
   3   8   0         83.68         78.46         2.96 o
   4   8   0        116.61        114.48        10.27 o
   5   8   0         34.67         31.33         2.51 o
   1   9   0        413.46        456.16         7.37 o
   2   9   0         45.79         40.93         2.15 o
   3   9   0         79.24         73.86         2.94 o
   4   9   0          7.68          6.09         1.58 o
   5   9   0         72.71         79.03         3.50 o
   0  10   0        308.32        317.80         8.69 o
   1  10   0        436.77        463.01         6.88 o
   2  10   0        141.88        143.92         4.18 o
   3  10   0         47.03         48.74         2.93 o
   4  10   0         63.41         61.98         3.11 o
   5  10   0          3.56          6.84         2.03 o
   1  11   0        133.15        115.82         3.39 o
   2  11   0         62.47         59.84         2.63 o
   3  11   0         14.82         12.42         1.78 o
   4  11   0          6.72          6.04         1.47 o
   0  12   0        168.18        174.81         9.14 o
   1  12   0         27.83         23.10         2.48 o
   2  12   0        197.53        185.61         5.52 o
   3  12   0         47.96         46.39         3.56 o
   4  12   0         59.72         60.13         2.88 o
   1  13   0        496.05        488.03         9.53 o
   2  13   0         19.68         18.48         1.87 o
   3  13   0         84.51         85.17         3.67 o
   4  13   0          9.46          9.04         1.81 o
   0  14   0        912.36        888.26        17.95 o
   1  14   0         28.81         25.15         2.37 o
   2  14   0        143.74        135.85         5.35 o
   3  14   0         37.59         37.04         8.65 o
   4  14   0          2.30          0.80         0.96 o
   1  15   0        450.90        412.70         9.40 o
   2  15   0        114.44        109.02         4.31 o
   3  15   0         22.85         28.02         2.86 o
   4  15   0          8.24          6.38         2.18 o
   0  16   0        270.00        256.42         7.01 o
   1  16   0         16.69         16.20         2.19 o
   2  16   0        157.67        164.97         5.22 o
   3  16   0          9.11         10.50         1.60 o
   1  17   0        109.91        103.18         4.32 o
   2  17   0          1.23          3.46         1.65 o
   3  17   0         68.90         73.50         2.45 o
   0  18   0         60.72         70.26         3.97 o
   1  18   0          3.69          2.22         1.60 o
   2  18   0         87.96         84.38         3.42 o
   3  18   0         11.62         13.50         2.34 o
   1  19   0         55.05         55.90         2.95 o
   2  19   0         25.42         28.12         1.92 o
   0  20   0        100.22        102.78         6.39 o
   1  20   0          6.03          4.30         1.55 o
   2  20   0        120.02        140.39         4.34 o
   1  21   0         49.80         51.65         3.60 o
  -2  -7   1        588.17        725.22        18.34 o
  -1  -7   1        263.77        279.75         7.57 o
   4  -7   1        188.34        189.80         9.41 o
  -4  -6   1         44.22         45.33         4.84 o
  -3  -6   1        135.46        130.91         7.22 o
  -2  -6   1        690.72        825.10        20.21 o
  -1  -6   1        571.57        550.03        12.85 o
   1  -6   1       1113.38       1316.66        26.61 o
   2  -6   1        774.59        843.46        20.28 o
   4  -6   1        196.24        217.67        10.31 o
  -5  -5   1         79.48         74.60         5.36 o
  -3  -5   1         25.68         21.14         3.13 o
  -2  -5   1        301.90        328.39        10.20 o
   1  -5   1        841.17        887.32        18.70 o
   2  -5   1        370.97        375.48        11.09 o
   3  -5   1        196.82        205.06         9.14 o
   4  -5   1        445.46        501.26        17.11 o
   5  -5   1          7.26          4.41         1.35 o
  -5  -4   1         69.23         65.04         5.12 o
  -3  -4   1        213.71        227.78         9.90 o
  -2  -4   1        219.69        254.82         8.57 o
   1  -4   1        757.60        788.50        16.88 o
   2  -4   1        538.53        564.68        14.90 o
   3  -4   1        162.15        165.16         8.24 o
   4  -4   1         93.53         90.15         6.73 o
   5  -4   1         64.77         64.31         3.44 o
  -5  -3   1         55.11         54.77         5.07 o
  -3  -3   1        125.42        138.20         7.45 o
  -2  -3   1         86.05         98.78         4.99 o
   1  -3   1        488.83        512.58        11.70 o
   2  -3   1        561.18        625.81        16.04 o
   3  -3   1        463.30        419.56        14.25 o
   4  -3   1        126.63        133.45         8.16 o
   5  -3   1         36.67         36.39         3.88 o
  -5  -2   1          8.06         10.68         3.14 o
  -4  -2   1         24.96         29.70         3.86 o
  -3  -2   1         89.29         77.28         5.51 o
  -2  -2   1        919.70        974.29        22.84 o
   1  -2   1       4845.09       5319.71       102.46 o
   2  -2   1        764.96        789.25        19.36 o
   3  -2   1         36.42         35.91         3.95 o
   4  -2   1          4.42          2.46         2.63 o
   5  -2   1         21.81         20.19         3.35 o
  -5  -1   1         14.59         13.70         3.27 o
  -4  -1   1         85.06         97.51         6.50 o
  -3  -1   1         53.86         47.93         4.52 o
  -2  -1   1         41.31         39.54         3.21 o
   0  -1   1        654.77        628.57        12.88 o
   1  -1   1        735.55        763.81        16.72 o
   2  -1   1        179.14        179.71         7.13 o
   3  -1   1         76.59         67.91         5.27 o
   4  -1   1          1.81          0.48         2.45 o
   5  -1   1          1.21         -1.95         2.45 o
  -5   0   1          5.08          4.46         1.71 o
  -4   0   1          5.52          4.78         2.34 o
  -3   0   1        188.78        183.19         8.90 o
  -2   0   1        202.51        222.38         5.01 o
  -1   0   1        315.78        289.72         4.06 o
   0   0   1       2059.09       2191.43        42.67 o
   1   0   1       1271.29       1324.79        19.05 o
   2   0   1        349.19        347.15        10.94 o
   3   0   1         49.45         56.93         5.03 o
   4   0   1          0.31         -0.21         2.50 o
   5   0   1          6.77          5.63         2.72 o
  -5   1   1         16.22         16.58         2.29 o
  -4   1   1         78.95         87.71         4.48 o
  -3   1   1         59.13         58.70         4.98 o
  -2   1   1         36.44         32.06         1.79 o
  -1   1   1       1916.42       2078.21        28.54 o
   0   1   1        580.92        611.30        12.32 o
   1   1   1        714.49        752.96        11.60 o
   2   1   1        184.94        188.13         7.44 o
   3   1   1         78.53         74.48         5.60 o
   4   1   1          0.77          0.59         1.59 o
   5   1   1          1.59         -0.05         2.52 o
  -5   2   1          5.60          7.47         1.51 o
  -4   2   1         29.21         29.31         2.87 o
  -3   2   1         88.52         70.57         5.50 o
  -2   2   1        930.18        980.18        15.97 o
  -1   2   1       5422.95       5619.82        53.23 o
   0   2   1       1707.93       1845.77        14.80 o
   1   2   1       4906.93       5110.38       259.69 o
   2   2   1        761.77        761.72        13.52 o
   3   2   1         34.69         31.72         3.91 o
   4   2   1          8.60         11.67         2.44 o
   5   2   1         17.44         17.40         3.50 o
  -5   3   1         58.05         57.45         2.89 o
  -4   3   1         76.52         73.83         7.40 o
  -3   3   1        123.71        109.06         6.82 o
  -2   3   1         76.22         80.12         2.12 o
  -1   3   1       2069.72       2314.33        18.79 o
   0   3   1       5844.33       6073.07        43.96 o
   1   3   1        503.54        514.57         8.61 o
   2   3   1        530.15        527.96        10.56 o
   3   3   1        457.77        393.88        14.44 o
   4   3   1        128.05        139.75         5.94 o
   5   3   1         30.56         26.16         2.67 o
  -5   4   1         69.66         73.68         2.73 o
  -4   4   1         25.42         23.14         4.96 o
  -3   4   1        232.86        223.83        10.19 o
  -2   4   1        243.03        246.12         6.85 o
  -1   4   1       4548.27       4858.46        38.56 o
   0   4   1       2361.25       2436.56        18.27 o
   1   4   1        814.42        814.08         8.95 o
   2   4   1        595.63        589.16         7.90 o
   3   4   1        145.50        146.29         8.21 o
   4   4   1         85.34         84.70         4.74 o
   5   4   1         62.06         66.84         6.46 o
  -5   5   1         81.97         88.63         3.47 o
  -4   5   1        104.71        108.68         5.30 o
  -3   5   1         31.41         32.52         3.90 o
  -2   5   1        299.47        320.46         6.36 o
  -1   5   1        372.44        426.22         5.93 o
   0   5   1        646.34        628.93         6.64 o
   1   5   1        837.58        868.55        10.36 o
   2   5   1        415.54        408.57         6.15 o
   3   5   1        208.21        192.46         5.48 o
   4   5   1        448.41        491.54         9.89 o
   5   5   1          4.26          4.18         1.75 o
  -5   6   1         93.77         96.74         3.52 o
  -4   6   1         42.19         48.17         3.73 o
  -3   6   1        146.29        127.24         7.56 o
  -2   6   1        721.70        820.29        14.22 o
  -1   6   1        565.79        584.85         9.36 o
   0   6   1         97.45        102.08         1.72 o
   1   6   1       1157.90       1325.63         8.80 o
   2   6   1        760.10        754.81         7.57 o
   3   6   1        213.94        194.89         4.78 o
   4   6   1        200.61        208.81         5.94 o
   5   6   1         30.09         27.91         2.66 o
  -5   7   1         46.12         43.01         3.08 o
  -4   7   1         48.76         44.48         7.73 o
  -3   7   1        108.20        111.13         3.97 o
  -2   7   1        602.47        667.93        11.27 o
  -1   7   1        224.35        241.37         3.87 o
   0   7   1        380.89        392.88         4.12 o
   1   7   1        462.34        489.29         4.32 o
   2   7   1        181.83        197.38         3.93 o
   3   7   1        103.90        100.90         3.55 o
   4   7   1        194.28        190.25         5.65 o
   5   7   1         24.82         24.64         2.32 o
  -5   8   1         44.91         46.70         2.97 o
  -4   8   1        142.53        147.41         6.21 o
  -3   8   1         86.56         89.67         4.63 o
  -2   8   1        214.72        219.62         4.85 o
  -1   8   1        593.38        632.73         8.47 o
   0   8   1        276.75        293.08         3.41 o
   1   8   1        417.20        444.55         5.16 o
   2   8   1        185.29        204.42         4.19 o
   3   8   1         71.77         76.37         2.97 o
   4   8   1        122.59        132.76         8.33 o
   5   8   1         29.02         31.24         2.42 o
  -5   9   1         66.47         70.57         3.32 o
  -4   9   1         30.54         27.05         2.28 o
  -3   9   1        171.59        176.30         5.30 o
  -2   9   1        434.83        411.43         7.37 o
  -1   9   1        147.50        142.95         3.62 o
   0   9   1        135.99        152.76         2.41 o
   1   9   1        594.56        681.64         9.73 o
   2   9   1        205.95        229.26         4.68 o
   3   9   1          7.28          5.45         1.28 o
   4   9   1        248.11        259.63         6.57 o
   5   9   1          5.95          4.81         1.34 o
  -5  10   1         15.09         19.03         2.59 o
  -4  10   1          2.94          2.76         1.32 o
  -3  10   1        320.74        317.94         7.45 o
  -2  10   1        128.37        128.15         6.57 o
  -1  10   1         34.07         34.59         1.47 o
   0  10   1        154.08        143.98         2.96 o
   1  10   1         12.52         17.82         1.79 o
   2  10   1        182.42        177.22         7.08 o
   3  10   1         74.08         68.88         3.96 o
   4  10   1        109.47        117.82         6.13 o
   5  10   1         12.97         11.98         2.24 o
  -4  11   1          8.28          8.10         1.50 o
  -3  11   1         65.62         65.82         3.33 o
  -2  11   1         28.94         29.13         2.45 o
  -1  11   1        258.06        281.29         4.80 o
   0  11   1         42.31         42.79         1.87 o
   1  11   1        206.76        193.26         5.60 o
   2  11   1        222.62        234.03         5.30 o
   3  11   1        125.72        119.11         5.56 o
   4  11   1         91.84         86.08         3.47 o
  -4  12   1         23.25         22.05         1.95 o
  -3  12   1        198.50        202.92         5.79 o
  -2  12   1        247.78        255.24         5.51 o
  -1  12   1        241.10        221.98         6.16 o
   0  12   1        796.66        766.38        17.40 o
   1  12   1         98.68         97.66         3.99 o
   2  12   1         66.38         62.01         2.80 o
   3  12   1         37.00         33.61         2.88 o
   4  12   1         57.64         60.14         3.55 o
  -4  13   1          6.41          5.58         1.49 o
  -3  13   1         45.29         49.78         2.91 o
  -2  13   1        566.85        549.52         9.02 o
  -1  13   1        291.66        273.69         5.84 o
   0  13   1         10.35          5.93         1.68 o
   1  13   1         50.83         45.35         2.77 o
   2  13   1         51.21         46.22         2.61 o
   3  13   1          2.95          2.13         1.19 o
   4  13   1         24.58         30.71         2.50 o
  -4  14   1         10.14          9.59         1.33 o
  -3  14   1         35.82         32.93         3.07 o
  -2  14   1        113.63        117.85         4.51 o
  -1  14   1        488.71        465.44         8.27 o
   0  14   1        218.55        195.08         4.39 o
   1  14   1        142.96        122.97         3.98 o
   2  14   1        104.35         90.70         4.00 o
   3  14   1         20.40         18.42         2.76 o
   4  14   1         17.20         17.20         1.79 o
  -4  15   1         18.47         18.33         3.60 o
  -3  15   1         20.50         24.08         2.19 o
  -2  15   1         47.80         52.96         2.86 o
  -1  15   1         42.22         40.78         2.07 o
   0  15   1        226.35        219.69         4.80 o
   1  15   1        121.86        114.28         3.96 o
   2  15   1         63.05         61.70         3.37 o
   3  15   1          5.06          5.74         1.88 o
   4  15   1         11.69         12.66         2.11 o
  -3  16   1         29.99         28.47         2.13 o
  -2  16   1         18.08         16.77         2.36 o
  -1  16   1        110.25        106.14         4.62 o
   0  16   1        104.87         99.04         3.95 o
   1  16   1         22.82         21.18         2.55 o
   2  16   1         58.85         55.98         2.67 o
   3  16   1         52.06         51.98         2.26 o
  -3  17   1         18.20         17.59         1.42 o
  -2  17   1          2.93          2.69         1.19 o
  -1  17   1         61.85         65.29         3.49 o
   0  17   1         19.59         20.90         1.89 o
   1  17   1         32.64         37.28         2.76 o
   2  17   1         36.17         37.87         2.58 o
   3  17   1         33.02         32.09         1.93 o
  -3  18   1         14.39         12.76         1.55 o
  -2  18   1         15.51         13.00         1.43 o
  -1  18   1         54.31         56.16         3.17 o
   0  18   1         22.56         20.44         1.77 o
   1  18   1         80.86         82.97         3.61 o
   2  18   1         52.74         54.72         2.47 o
   3  18   1         10.14         12.35         2.29 o
  -2  19   1         32.73         33.84         2.84 o
  -1  19   1          2.93          1.42         1.64 o
   0  19   1         42.36         46.12         2.38 o
   1  19   1         25.42         25.23         2.17 o
   2  19   1         24.09         19.42         1.63 o
  -2  20   1          1.02          1.34         1.69 o
  -1  20   1         35.48         41.94         2.87 o
   0  20   1         16.70         19.10         2.31 o
   1  20   1         44.54         46.27         2.89 o
   2  20   1        147.14        169.94         6.88 o
  -1  21   1         41.14         42.74         2.40 o
   0  21   1         16.64         20.78         1.97 o
   1  21   1         28.59         34.52         2.07 o
   4 -10   2          2.62          3.52         2.11 o
   4  -9   2        107.72        103.29         6.75 o
   4  -8   2          2.97          0.59         2.52 o
  -2  -7   2         39.76         51.00         3.73 o
   4  -7   2         22.56         18.79         3.64 o
  -5  -6   2         23.01         20.05         2.85 o
  -4  -6   2         21.14         19.46         3.49 o
  -3  -6   2        289.52        275.58        11.28 o
  -2  -6   2        308.81        346.87        11.00 o
   4  -6   2        258.39        273.78        12.33 o
   5  -6   2         84.02         78.82         4.82 o
  -5  -5   2          2.03          0.81         1.87 o
  -4  -5   2         43.03         44.68         4.84 o
  -3  -5   2         62.77         67.05         5.23 o
  -2  -5   2        140.74        141.56         6.25 o
   1  -5   2         30.88         36.27         2.15 o
   2  -5   2         65.49         74.94         4.39 o
   4  -5   2        145.58        155.57         9.06 o
   5  -5   2         11.23         11.69         2.49 o
  -5  -4   2         24.14         26.50         3.68 o
  -4  -4   2          2.74          1.68         2.33 o
  -3  -4   2         31.68         34.17         3.83 o
  -2  -4   2        281.96        312.98        10.06 o
   1  -4   2        371.13        363.41         9.10 o
   2  -4   2          1.59          1.27         1.40 o
   3  -4   2        114.54        106.48         6.64 o
   4  -4   2         58.89         61.14         6.01 o
   5  -4   2         83.87         82.82         5.59 o
  -5  -3   2          0.65         -1.16         2.33 o
  -3  -3   2          6.56          6.85         2.23 o
  -2  -3   2         28.89         30.92         3.05 o
   1  -3   2        593.17        624.40        14.23 o
   2  -3   2       1651.45       1762.10        38.22 o
   3  -3   2        201.03        201.13         9.25 o
   4  -3   2        210.22        204.35        10.61 o
   5  -3   2         11.20          9.98         2.88 o
  -5  -2   2         10.98         12.89         3.22 o
  -3  -2   2          3.25          2.84         1.68 o
  -2  -2   2        332.57        357.67        10.95 o
  -1  -2   2       6404.60       6094.26       116.40 o
   0  -2   2        334.03        314.17         7.70 o
   1  -2   2       1191.64       1260.71        26.45 o
   2  -2   2        273.48        298.80         9.72 o
   3  -2   2        361.32        380.81        13.58 o
   4  -2   2         66.48         58.12         5.91 o
   5  -2   2         94.08        102.24         6.48 o
  -5  -1   2          8.93          9.08         3.18 o
  -3  -1   2        143.43        147.44         7.93 o
  -2  -1   2       1006.54       1160.46        26.66 o
  -1  -1   2       1093.91       1120.37        23.04 o
   0  -1   2        578.05        532.30        12.42 o
   1  -1   2        215.34        209.78         6.44 o
   2  -1   2        691.10        733.70        18.54 o
   3  -1   2         75.51         74.04         5.52 o
   4  -1   2        101.53        105.51         7.49 o
   5  -1   2          1.08         -1.07         2.70 o
  -5   0   2          3.98          5.40         1.64 o
  -4   0   2          2.16          1.96         1.91 o
  -3   0   2        197.86        188.88         9.24 o
  -2   0   2          7.86         11.78         2.29 o
  -1   0   2      25878.31      22953.62       434.42 o
   0   0   2        753.86        745.22        16.66 o
   1   0   2        713.69        684.54        15.96 o
   2   0   2        911.60       1009.88        24.05 o
   3   0   2         43.20         30.35         3.85 o
   4   0   2         14.05         11.47         3.38 o
   5   0   2        126.53        124.24         7.46 o
  -5   1   2          8.58         11.28         1.98 o
  -4   1   2         40.82         41.22         3.23 o
  -3   1   2        147.02        150.72         8.03 o
  -2   1   2        945.87       1022.98        24.24 o
  -1   1   2       1098.12       1068.00        22.66 o
   0   1   2        647.05        632.49         6.88 o
   1   1   2        214.97        213.67         3.53 o
   2   1   2        754.95        791.36        13.34 o
   3   1   2         74.71         72.73         3.93 o
   4   1   2        103.73        106.27         7.41 o
   5   1   2          1.01         -1.49         2.93 o
  -5   2   2         13.97         12.96         1.38 o
  -4   2   2          0.79         -0.78         1.70 o
  -3   2   2          8.72          4.66         2.15 o
  -2   2   2        339.76        358.60         7.76 o
  -1   2   2       6239.34       6242.40        79.13 o
   0   2   2        330.40        336.48         4.76 o
   1   2   2       1186.93       1306.98        19.20 o
   2   2   2        272.19        284.10         6.44 o
   3   2   2        418.05        431.31        10.59 o
   4   2   2         65.66         70.55         5.71 o
   5   2   2         89.86        104.93         6.77 o
  -5   3   2          0.82         -0.21         1.23 o
  -4   3   2        119.87        129.42         8.00 o
  -3   3   2          6.64         11.50         2.66 o
  -2   3   2         18.27         23.75         1.27 o
  -1   3   2       1994.72       2080.38        24.54 o
   0   3   2        481.02        481.98         5.69 o
   1   3   2        598.11        616.73         8.51 o
   2   3   2       1629.55       1725.24        29.03 o
   3   3   2        199.44        202.12         6.84 o
   4   3   2        236.83        237.78        17.91 o
   5   3   2         10.46         11.56         2.07 o
  -5   4   2         28.77         27.65         2.14 o
  -4   4   2          2.33          1.63         1.83 o
  -3   4   2         40.67         32.54         4.01 o
  -2   4   2        288.67        316.04         5.09 o
  -1   4   2       3058.62       3075.75        27.59 o
   0   4   2         50.62         57.55         1.43 o
   1   4   2        300.12        289.94         3.65 o
   2   4   2          1.52          0.81         0.83 o
   3   4   2        137.66        122.68         4.32 o
   4   4   2         58.05         61.46         4.32 o
   5   4   2         78.00         87.52         8.28 o
  -5   5   2          1.64          2.21         1.27 o
  -4   5   2         45.89         43.64         3.56 o
  -3   5   2         65.64         63.04         5.33 o
  -2   5   2        182.78        185.53         5.03 o
  -1   5   2        500.91        526.40         8.12 o
   0   5   2         97.16         95.60         1.60 o
   1   5   2         30.66         35.51         1.21 o
   2   5   2         83.31         86.89         2.53 o
   3   5   2          3.12          1.21         1.14 o
   4   5   2        156.97        150.40         6.06 o
   5   5   2         11.79         12.70         2.11 o
  -5   6   2         26.04         30.63         2.27 o
  -4   6   2         20.88         19.51         4.19 o
  -3   6   2        304.64        290.76         7.43 o
  -2   6   2        310.13        339.54        10.88 o
  -1   6   2         29.36         29.49         1.08 o
   0   6   2        815.99        817.55         7.33 o
   1   6   2       3485.04       3890.48        27.75 o
   2   6   2        147.23        132.39         2.58 o
   3   6   2         32.66         35.13         2.40 o
   4   6   2        258.89        274.14         8.78 o
   5   6   2         70.65         73.69         3.77 o
  -5   7   2         11.92         10.35         1.85 o
  -4   7   2         97.38         91.09         4.11 o
  -3   7   2          5.18          5.17         1.31 o
  -2   7   2         25.28         31.73         1.77 o
  -1   7   2         54.79         54.56         1.82 o
   0   7   2       1617.88       1761.60        14.43 o
   1   7   2        122.27        132.11         2.17 o
   2   7   2       1145.82       1155.43        10.90 o
   3   7   2          4.26          4.76         1.11 o
   4   7   2         28.13         25.27         2.87 o
   5   7   2          9.48          9.36         1.83 o
  -5   8   2         23.04         23.37         3.36 o
  -4   8   2         15.53         14.12         2.49 o
  -3   8   2        317.31        319.86         9.23 o
  -2   8   2        358.99        361.01         7.83 o
  -1   8   2         49.46         49.57         1.67 o
   0   8   2        163.22        182.46         2.90 o
   1   8   2        772.53        845.61         6.83 o
   2   8   2         85.15         85.39         2.24 o
   3   8   2         58.29         52.20         2.54 o
   4   8   2          3.06          3.30         1.94 o
   5   8   2          6.78          7.77         1.60 o
  -5   9   2          3.74          4.06         1.33 o
  -4   9   2         46.37         44.83         2.72 o
  -3   9   2         35.71         33.10         2.40 o
  -2   9   2         18.84         18.66         1.53 o
  -1   9   2          2.63          2.42         0.75 o
   0   9   2        336.89        394.28         5.14 o
   1   9   2        197.76        194.34         3.55 o
   2   9   2          4.71          6.32         0.90 o
   3   9   2        223.11        219.26         5.24 o
   4   9   2        113.31        122.96         5.99 o
   5   9   2         20.12         20.58         1.84 o
  -4  10   2          4.79          5.82         1.46 o
  -3  10   2        116.08        118.14         4.37 o
  -2  10   2         16.71         13.53         1.39 o
  -1  10   2         96.72         89.03         2.39 o
   0  10   2        533.80        555.28         7.59 o
   1  10   2        419.91        389.50         6.99 o
   2  10   2        247.25        249.86         5.84 o
   3  10   2        137.20        130.37         4.06 o
   4  10   2          2.78          3.37         1.76 o
  -4  11   2          7.77          7.06         1.44 o
  -3  11   2         11.40         10.87         1.74 o
  -2  11   2         37.88         34.47         2.31 o
  -1  11   2         99.83        102.01         2.65 o
   0  11   2        327.60        309.10         5.38 o
   1  11   2         27.19         27.07         2.10 o
   2  11   2         16.08         17.95         1.59 o
   3  11   2         57.59         52.99         3.81 o
   4  11   2        118.58        130.58         4.20 o
  -4  12   2          0.98          0.07         1.19 o
  -3  12   2        139.87        149.18         6.79 o
  -2  12   2         35.87         41.51         2.69 o
  -1  12   2         97.52         99.23         3.47 o
   0  12   2         11.71         12.20         1.35 o
   1  12   2        273.48        249.38         6.61 o
   2  12   2         40.85         38.48         2.01 o
   3  12   2        232.39        199.89         7.27 o
   4  12   2          7.50          8.31         1.82 o
  -4  13   2         10.43          7.55         1.19 o
  -3  13   2         35.97         32.29         2.51 o
  -2  13   2        381.59        398.05         8.53 o
  -1  13   2         90.95         91.76         2.92 o
   0  13   2        628.35        601.00        10.67 o
   1  13   2         50.37         50.46         2.83 o
   2  13   2         89.49         83.64         3.33 o
   3  13   2          1.57          2.02         1.86 o
   4  13   2         16.04         19.97         2.16 o
  -4  14   2         15.95         16.42         2.33 o
  -3  14   2        184.93        197.79         6.84 o
  -2  14   2         20.01         24.34         2.39 o
  -1  14   2       1047.08       1013.93        17.13 o
   0  14   2         14.09         14.96         1.36 o
   1  14   2         61.65         56.25         2.69 o
   2  14   2         24.47         20.37         2.60 o
   3  14   2         12.09         10.77         1.43 o
   4  14   2          1.96          2.96         1.29 o
  -4  15   2          8.65         12.02         2.16 o
  -3  15   2         40.61         34.35         2.46 o
  -2  15   2        338.05        321.74         7.77 o
  -1  15   2        153.34        151.04         4.09 o
   0  15   2        917.80        857.41        12.00 o
   1  15   2         56.13         51.46         3.39 o
   2  15   2         48.71         43.41         2.51 o
   3  15   2         35.62         42.23         3.14 o
  -3  16   2         53.40         54.31         2.72 o
  -2  16   2         54.27         52.85         3.08 o
  -1  16   2        185.66        185.57         5.04 o
   0  16   2         46.30         47.99         2.69 o
   1  16   2        203.20        202.87         6.17 o
   2  16   2          3.11          1.29         1.19 o
   3  16   2         15.00         17.03         2.15 o
  -3  17   2          5.52          4.26         1.17 o
  -2  17   2         56.75         60.46         2.70 o
  -1  17   2         62.23         60.65         2.85 o
   0  17   2          1.15          1.71         1.35 o
   1  17   2        199.58        197.60         6.01 o
   2  17   2         83.27         84.04         2.97 o
   3  17   2          4.37          6.57         1.41 o
  -3  18   2          0.99          2.70         1.45 o
  -2  18   2         19.59         18.00         1.59 o
  -1  18   2        108.87        113.03         3.65 o
   0  18   2          1.23          1.89         1.14 o
   1  18   2        139.39        141.00         4.20 o
   2  18   2          8.06          7.90         1.38 o
   3  18   2         27.32         27.23         2.69 o
  -2  19   2         15.46         20.18         1.65 o
  -1  19   2          9.36         12.10         2.41 o
   0  19   2        125.74        129.16         3.24 o
   1  19   2         65.37         71.67         3.13 o
   2  19   2         38.97         45.01         2.65 o
  -2  20   2          0.02         -0.27         1.49 o
  -1  20   2         74.28         78.36         3.67 o
   0  20   2          7.62          8.43         1.68 o
   1  20   2         69.69         71.51         3.30 o
   2  20   2          4.44          3.38         1.49 o
  -1  21   2          3.48          2.49         1.52 o
   0  21   2         12.42         17.06         2.50 o
   4 -11   3         23.96         29.18         3.58 o
   4 -10   3         40.33         41.85         4.45 o
   4  -9   3         29.79         30.25         4.26 o
   4  -8   3          4.26          6.97         3.33 o
  -4  -7   3        101.09        114.67         7.42 o
  -2  -7   3        907.09       1002.13        24.85 o
   4  -7   3         24.66         25.33         4.41 o
   5  -7   3          6.89          3.80         1.54 o
  -5  -6   3         18.26         16.09         2.48 o
  -4  -6   3         66.64         64.40         5.85 o
  -3  -6   3        125.73        120.30         5.21 o
  -2  -6   3       1653.42       1716.80        38.45 o
   4  -6   3        110.16        120.50         8.17 o
   5  -6   3          9.52         10.05         2.28 o
  -5  -5   3          6.90          6.55         2.27 o
  -4  -5   3          8.86         10.90         3.31 o
  -3  -5   3        215.23        230.47        10.39 o
  -2  -5   3         88.31         90.73         5.33 o
   1  -5   3        436.64        478.39        12.18 o
   2  -5   3         11.87         20.34         2.56 o
   4  -5   3        128.14        128.81         8.57 o
   5  -5   3         15.13         12.89         2.74 o
  -5  -4   3         11.83          9.98         2.71 o
  -4  -4   3         34.20         33.53         4.58 o
  -3  -4   3        199.05        210.99         9.98 o
  -2  -4   3        761.23        829.96        21.05 o
   2  -4   3        446.79        470.79        13.74 o
   3  -4   3         98.95         94.44         6.45 o
   4  -4   3        154.33        156.02         9.45 o
   5  -4   3         28.34         24.41         3.48 o
  -5  -3   3         30.57         24.96         3.80 o
  -4  -3   3          4.19          3.67         2.42 o
  -3  -3   3        159.59        184.03         9.09 o
  -2  -3   3        813.34        889.24        22.39 o
  -1  -3   3        171.54        161.27         4.44 o
   1  -3   3        310.90        323.89         9.28 o
   2  -3   3        528.48        514.31        14.54 o
   3  -3   3        154.40        147.88         8.03 o
   4  -3   3         11.69         11.37         3.81 o
   5  -3   3         76.39         76.58         5.58 o
  -5  -2   3         15.97         14.88         3.39 o
  -4  -2   3         43.46         44.31         5.16 o
  -3  -2   3        256.34        260.18        11.22 o
  -2  -2   3       1361.76       1446.30        32.72 o
  -1  -2   3        245.42        181.98        34.32 o
   0  -2   3        888.37        835.89        18.90 o
   1  -2   3       1339.34       1413.97        30.43 o
   2  -2   3        193.36        189.26         7.76 o
   3  -2   3         36.22         37.31         4.27 o
   4  -2   3         29.53         35.90         5.00 o
   5  -2   3         16.95         16.29         3.44 o
  -5  -1   3         25.47         26.38         4.08 o
  -4  -1   3         32.54         39.61         5.08 o
  -3  -1   3         30.30         29.59         3.77 o
  -2  -1   3        748.24        758.51        19.40 o
  -1  -1   3        886.15        893.14        19.30 o
   0  -1   3       1052.72        971.81        21.65 o
   1  -1   3       1592.81       1567.97        33.63 o
   2  -1   3        757.10        767.81        17.24 o
   3  -1   3         11.37         10.51         2.56 o
   4  -1   3         63.67         58.15         6.01 o
   5  -1   3         39.05         36.75         4.32 o
  -5   0   3          6.98          8.31         3.23 o
  -4   0   3          7.01          9.48         2.15 o
  -3   0   3        641.24        636.93        19.58 o
  -2   0   3       1396.82       1294.27        64.23 o
  -1   0   3        767.58        694.67        15.88 o
   0   0   3         24.57         29.11         1.70 o
   1   0   3        957.73        952.00        14.83 o
   2   0   3       1363.40       1487.87        23.47 o
   3   0   3          8.52          8.38         2.52 o
   4   0   3         70.65         67.97         4.31 o
   5   0   3         38.75         43.74         4.72 o
  -5   1   3         27.86         25.60         2.45 o
  -4   1   3         32.64         27.37         4.22 o
  -3   1   3         33.81         31.97         3.93 o
  -2   1   3        741.80        775.95        15.06 o
  -1   1   3        807.06        879.30        19.87 o
   0   1   3        973.21       1005.61        25.78 o
   1   1   3       1621.79       1663.95        20.23 o
   2   1   3        812.65        846.01        23.68 o
   3   1   3          9.73          9.36         1.89 o
   4   1   3         66.65         63.21         5.37 o
   5   1   3         39.97         37.11         4.46 o
  -5   2   3         17.25         16.19         1.71 o
  -4   2   3         48.31         48.86         5.30 o
  -3   2   3        251.77        255.28         7.94 o
  -2   2   3       1289.69       1313.28        62.00 o
  -1   2   3        256.28        259.68         6.58 o
   0   2   3        967.34        962.57        19.05 o
   1   2   3       1416.86       1483.98        15.32 o
   2   2   3        164.39        167.96         5.21 o
   3   2   3         41.16         44.39         2.64 o
   4   2   3         26.79         23.79         2.82 o
   5   2   3         14.91         15.36         3.52 o
  -5   3   3         28.48         27.26         2.05 o
  -4   3   3          6.58          3.05         1.70 o
  -3   3   3        138.44        135.93         7.94 o
  -2   3   3        779.26        896.15        13.88 o
  -1   3   3        135.80        136.64         3.52 o
   0   3   3        185.72        187.37         2.60 o
   1   3   3        267.38        283.07         5.40 o
   2   3   3        545.22        535.88        16.42 o
   3   3   3        166.70        145.51         4.83 o
   4   3   3         14.13         15.99         2.57 o
   5   3   3         76.75         76.79         5.75 o
  -5   4   3         10.39         10.12         1.55 o
  -4   4   3         35.03         38.76         2.71 o
  -3   4   3        218.84        217.95        10.39 o
  -2   4   3        692.80        758.67        15.26 o
  -1   4   3        348.78        391.70         9.14 o
   0   4   3        523.13        550.65         4.68 o
   1   4   3        235.66        235.98         4.37 o
   2   4   3        460.43        452.98        12.07 o
   3   4   3        106.09        105.39         5.49 o
   4   4   3        144.33        144.28         6.05 o
   5   4   3         26.74         26.61         2.48 o
  -5   5   3          4.82          5.47         1.33 o
  -4   5   3         11.18         11.26         1.61 o
  -3   5   3        230.93        246.79         7.76 o
  -2   5   3         86.05         91.64         4.32 o
  -1   5   3        183.46        178.34         3.03 o
   0   5   3        299.91        319.83         4.34 o
   1   5   3        431.57        446.41         5.92 o
   2   5   3         21.23         25.68         1.71 o
   3   5   3        669.83        707.61        23.98 o
   4   5   3        111.79        102.33         5.13 o
   5   5   3         11.67         12.25         2.40 o
  -5   6   3         17.77         17.99         1.71 o
  -4   6   3         71.82         75.05         3.70 o
  -3   6   3        134.53        133.92         6.96 o
  -2   6   3       1602.27       1704.57        41.55 o
  -1   6   3        431.41        448.62         7.01 o
   0   6   3        853.60        905.92         7.63 o
   1   6   3       1535.01       1683.46        12.49 o
   2   6   3        148.78        159.84         4.11 o
   3   6   3         34.71         38.88         2.20 o
   4   6   3         96.08         88.69         7.30 o
   5   6   3          6.31          4.00         2.31 o
  -5   7   3         64.75         58.96         4.92 o
  -4   7   3        104.44        111.37         5.40 o
  -3   7   3         99.92         99.86         3.34 o
  -2   7   3        854.07        933.48        12.46 o
  -1   7   3        136.54        143.66         3.14 o
   0   7   3        663.12        717.67         7.36 o
   1   7   3        783.52        838.09         7.24 o
   2   7   3        239.31        241.46         5.29 o
   3   7   3        438.51        451.86        10.10 o
   4   7   3         24.32         27.07         2.84 o
   5   7   3          5.76          3.96         1.45 o
  -5   8   3         44.55         47.29         2.79 o
  -4   8   3        125.17        128.63         4.46 o
  -3   8   3        166.80        164.98         5.10 o
  -2   8   3        243.32        222.53         5.00 o
  -1   8   3        124.59        114.56         3.09 o
   0   8   3        221.06        239.30         4.07 o
   1   8   3        132.23        144.83         2.40 o
   2   8   3        268.19        257.88         4.42 o
   3   8   3        499.91        506.11         8.65 o
   4   8   3          7.24          9.36         2.47 o
   5   8   3         11.50          8.97         2.18 o
  -5   9   3          8.57          8.07         1.39 o
  -4   9   3          5.00          1.49         1.37 o
  -3   9   3        231.01        214.41         6.01 o
  -2   9   3         42.55         37.09         2.02 o
  -1   9   3         42.71         31.40         1.78 o
   0   9   3        310.00        324.60         4.67 o
   1   9   3        336.15        385.86         5.06 o
   2   9   3        131.17        126.44         3.18 o
   3   9   3        496.39        501.06         8.67 o
   4   9   3         30.53         30.69         2.28 o
  -4  10   3         82.07         73.00         3.30 o
  -3  10   3         87.29         82.66         3.98 o
  -2  10   3         39.54         34.91         2.00 o
  -1  10   3        163.97        153.58         4.94 o
   0  10   3         89.87         92.22         2.40 o
   1  10   3        123.02        133.23         4.40 o
   2  10   3        108.40        105.98         4.63 o
   3  10   3        331.66        347.75         6.95 o
   4  10   3         40.18         41.36         3.19 o
  -4  11   3          9.90         11.10         1.64 o
  -3  11   3         56.97         57.25         3.32 o
  -2  11   3         15.43         22.38         3.14 o
  -1  11   3        205.79        180.97         4.07 o
   0  11   3        157.03        142.62         3.54 o
   1  11   3        118.44        117.59         5.31 o
   2  11   3         63.63         55.93         4.11 o
   3  11   3         83.40         74.61         3.66 o
   4  11   3         30.18         35.93         2.91 o
  -4  12   3         48.97         48.05         2.21 o
  -3  12   3         34.47         32.68         2.57 o
  -2  12   3         93.64         87.67         3.78 o
  -1  12   3        284.61        273.61         5.32 o
   0  12   3        112.07        108.34         3.21 o
   1  12   3         22.98         19.76         2.84 o
   2  12   3         60.28         61.60         3.94 o
   3  12   3        128.91        129.42         5.86 o
   4  12   3          3.89          5.49         1.95 o
  -4  13   3          5.90          7.05         1.31 o
  -3  13   3        125.96        133.15         4.61 o
  -2  13   3        144.44        133.18         7.07 o
  -1  13   3          1.15          0.77         0.86 o
   0  13   3        138.34        138.08         3.71 o
   1  13   3         88.05         87.34         3.27 o
   2  13   3         72.30         66.97         2.92 o
   3  13   3         29.51         28.07         2.99 o
   4  13   3          8.11          9.34         1.64 o
  -4  14   3         32.86         35.54         3.50 o
  -3  14   3         23.11         24.08         1.95 o
  -2  14   3        241.87        237.44         6.58 o
  -1  14   3        254.08        242.23         7.39 o
   0  14   3         11.90          9.89         1.12 o
   1  14   3         78.56         68.79         2.67 o
   2  14   3         12.37          6.95         2.27 o
   3  14   3          7.64          7.55         2.20 o
   4  14   3         26.76         32.01         2.10 o
  -3  15   3         43.59         44.79         2.69 o
  -2  15   3         76.03         82.12         3.26 o
  -1  15   3        134.51        129.84         3.34 o
   0  15   3        212.19        201.83         4.16 o
   1  15   3         82.14         75.89         2.78 o
   2  15   3          0.51         -0.67         1.63 o
   3  15   3         18.57         18.96         1.92 o
  -3  16   3         48.46         45.34         2.55 o
  -2  16   3        165.09        170.17         5.27 o
  -1  16   3         75.43         71.60         3.10 o
   0  16   3          4.83          4.91         1.26 o
   1  16   3         83.92         92.41         4.81 o
   2  16   3         21.87         17.83         2.91 o
   3  16   3         29.79         33.27         2.63 o
  -3  17   3          4.51          6.48         1.43 o
  -2  17   3         36.51         38.90         2.22 o
  -1  17   3         95.79         98.68         3.51 o
   0  17   3         61.65         58.56         2.50 o
   1  17   3        183.66        171.99        20.27 o
   2  17   3         59.56         56.06         3.05 o
   3  17   3         34.23         35.12         2.29 o
  -2  18   3         56.97         59.84         2.84 o
  -1  18   3         25.37         24.60         2.14 o
   0  18   3        108.37        103.95         3.06 o
   1  18   3        128.29        131.87         5.94 o
   2  18   3         37.12         30.96         2.01 o
  -2  19   3          9.13         11.10         1.29 o
  -1  19   3         78.91         83.58         3.24 o
   0  19   3         59.17         57.86         2.90 o
   1  19   3          9.30          9.74         1.88 o
   2  19   3         42.67         43.02         3.43 o
  -1  20   3          6.41          5.99         1.39 o
   0  20   3         38.94         45.80         8.78 o
   1  20   3        121.28        149.91         6.67 o
   0  21   3         11.51         11.79         1.98 o
   4 -12   4         59.80         67.31         4.53 o
   4 -11   4         12.21         13.33         2.72 o
   4 -10   4         31.71         34.12         4.21 o
   4  -9   4        115.30        109.15         7.16 o
   3  -8   4        145.86        133.56         8.44 o
   4  -8   4         34.50         31.02         4.55 o
  -4  -7   4          8.84          7.31         2.72 o
  -3  -7   4         14.85          8.98         2.79 o
  -2  -7   4        146.18        146.63         7.37 o
   3  -7   4         54.27         53.26         5.58 o
   4  -7   4         12.21          9.59         3.45 o
   5  -7   4         17.47         16.14         2.17 o
  -5  -6   4          1.93          1.36         1.36 o
  -4  -6   4        150.36        151.57         8.90 o
  -3  -6   4         93.12         95.08         6.85 o
  -2  -6   4        197.93        214.60         9.08 o
   3  -6   4         64.26         57.74         5.75 o
   4  -6   4         79.54         82.74         6.97 o
   5  -6   4          2.77          2.48         1.74 o
  -5  -5   4          9.28          9.06         2.37 o
  -4  -5   4         32.19         35.39         4.78 o
  -3  -5   4         39.45         46.36         4.76 o
   1  -5   4       1747.00       1891.77        40.42 o
   3  -5   4        353.09        344.92        13.83 o
   4  -5   4          5.93          6.97         3.61 o
   5  -5   4         28.43         27.44         3.22 o
  -5  -4   4         24.54         24.81         3.43 o
  -4  -4   4         24.78         27.86         4.54 o
  -3  -4   4         12.85         13.20         2.88 o
   1  -4   4        184.45        214.27         7.74 o
   2  -4   4        469.86        530.68        15.86 o
   3  -4   4          3.01          2.37         2.44 o
   4  -4   4        244.90        252.98        12.21 o
   5  -4   4          6.14          5.69         2.41 o
  -5  -3   4         52.19         53.25         4.91 o
  -4  -3   4         26.32         23.03         4.26 o
  -3  -3   4        193.75        182.02         9.45 o
  -1  -3   4        259.95        221.55         6.20 o
   1  -3   4       2351.10       2494.74        52.08 o
   2  -3   4        555.94        639.61        18.18 o
   3  -3   4        286.69        279.09         6.85 o
   4  -3   4          4.54          2.16         2.26 o
   5  -3   4         79.32         83.99         5.69 o
  -5  -2   4          0.66         -1.96         2.38 o
  -4  -2   4         24.27         31.46         4.92 o
  -3  -2   4         69.41         71.56         5.84 o
  -1  -2   4        748.14        701.97        16.07 o
   1  -2   4        404.78        453.35        12.99 o
   2  -2   4         61.76         58.55         3.09 o
   3  -2   4         48.29         45.15         4.75 o
   4  -2   4        140.64        148.99         6.32 o
   5  -2   4          1.59          0.56         2.49 o
  -5  -1   4         10.71          7.95         2.90 o
  -4  -1   4         56.34         54.98         3.94 o
  -3  -1   4        294.11        276.11        11.89 o
  -2  -1   4         59.25         64.81         2.96 o
  -1  -1   4        538.35        459.14        11.73 o
   0  -1   4        100.16         96.39         4.85 o
   1  -1   4        370.75        414.95        12.28 o
   2  -1   4        131.73        146.21         4.94 o
   3  -1   4        193.84        187.34         9.83 o
   4  -1   4          3.97          3.52         2.00 o
   5  -1   4         53.98         60.19         5.04 o
  -5   0   4          1.54          0.96         2.59 o
  -4   0   4         45.75         45.28         3.68 o
  -3   0   4          0.14         -1.04         1.64 o
  -2   0   4       1788.71       1817.46        28.37 o
  -1   0   4          0.88          1.43         0.64 o
   0   0   4        758.80        763.25        12.91 o
   1   0   4        582.00        646.55        11.78 o
   2   0   4          2.66          0.84         1.14 o
   3   0   4          1.68          0.03         1.91 o
   4   0   4         85.61         78.34         4.70 o
   5   0   4         32.89         28.27         3.91 o
  -5   1   4         13.96         14.34         3.44 o
  -4   1   4         58.19         55.67         3.14 o
  -3   1   4        267.66        260.10         9.64 o
  -2   1   4         56.17         63.21         3.13 o
  -1   1   4        493.44        467.78        11.08 o
   0   1   4         96.23         95.70         3.34 o
   1   1   4        418.46        490.01         9.43 o
   2   1   4        132.61        158.31         4.12 o
   3   1   4        169.90        148.44         9.11 o
   4   1   4          3.94          2.95         2.12 o
   5   1   4         57.68         60.65         5.05 o
  -5   2   4          0.59          1.77         1.42 o
  -4   2   4         18.53         19.33         2.16 o
  -3   2   4         71.67         63.81         4.00 o
  -2   2   4       1699.80       1738.87        29.65 o
  -1   2   4        752.18        798.86        11.87 o
   0   2   4        174.30        177.84         3.79 o
   1   2   4        408.65        442.86         8.83 o
   2   2   4         91.99         97.35         3.27 o
   3   2   4         47.46         47.10         3.88 o
   4   2   4        133.38        126.02         5.77 o
   5   2   4          1.63          4.58         2.65 o
  -5   3   4         52.54         57.63         2.71 o
  -4   3   4         28.27         26.94         2.51 o
  -3   3   4        159.82        152.58         6.24 o
  -2   3   4        319.65        348.53         6.95 o
  -1   3   4        307.26        294.07         4.04 o
   0   3   4       1088.31       1086.72        12.22 o
   1   3   4       2321.69       2444.18        22.94 o
   2   3   4        554.83        595.09        12.46 o
   3   3   4        317.84        316.95         7.27 o
   4   3   4          4.64          3.22         2.11 o
   5   3   4         78.14         76.40         5.73 o
  -5   4   4         25.20         23.12         1.87 o
  -4   4   4         24.48         22.17         2.32 o
  -3   4   4         14.52         14.78         1.49 o
  -2   4   4        822.66        804.76        13.31 o
  -1   4   4        342.71        359.20         6.35 o
   0   4   4        248.53        267.97         3.98 o
   1   4   4        188.07        205.46         3.31 o
   2   4   4        516.38        545.08        16.24 o
   3   4   4          2.90          2.87         1.27 o
   4   4   4        225.16        226.46        10.33 o
   5   4   4          6.28          7.07         1.47 o
  -5   5   4         13.65         12.42         1.49 o
  -4   5   4         32.91         34.21         2.71 o
  -3   5   4         40.98         42.76         2.19 o
  -2   5   4         71.71         78.38         2.64 o
  -1   5   4        100.71         95.23         2.34 o
   0   5   4        235.49        229.14         3.30 o
   1   5   4       1795.06       1908.03        15.94 o
   2   5   4         90.60         82.70         4.07 o
   3   5   4        353.38        371.11         7.05 o
   4   5   4          5.99          5.18         2.09 o
   5   5   4         27.28         26.76         3.98 o
  -5   6   4          2.29          1.34         1.26 o
  -4   6   4        164.55        161.75         5.33 o
  -3   6   4         91.46         87.34         3.65 o
  -2   6   4        211.44        224.55         5.61 o
  -1   6   4         84.91         94.51         2.45 o
   0   6   4        960.66       1025.17        17.86 o
   1   6   4        228.80        264.75         3.54 o
   2   6   4        165.63        163.49         4.37 o
   3   6   4         63.99         64.52         2.83 o
   4   6   4         62.98         57.04         3.90 o
   5   6   4          2.70          2.28         1.19 o
  -5   7   4         37.26         37.28         3.34 o
  -4   7   4         10.15          7.09         2.25 o
  -3   7   4         25.69         23.93         2.08 o
  -2   7   4        152.67        157.94         4.05 o
  -1   7   4       1412.24       1461.94        21.22 o
   0   7   4        153.12        167.21         2.92 o
   1   7   4         80.18         67.82         1.77 o
   2   7   4         73.46         72.86         2.40 o
   3   7   4         73.10         72.50         3.02 o
   4   7   4         12.08         11.26         2.29 o
   5   7   4         19.41         18.18         2.47 o
  -5   8   4          6.90          5.84         1.73 o
  -4   8   4        116.45        116.01         5.59 o
  -3   8   4         69.93         70.00         3.42 o
  -2   8   4         88.72         78.60         3.50 o
  -1   8   4         90.06         95.48         5.40 o
   0   8   4       1261.91       1216.85        23.66 o
   1   8   4         62.98         64.58         1.78 o
   2   8   4        394.77        396.14         5.71 o
   3   8   4        144.24        141.59         4.20 o
   4   8   4         30.01         28.95         2.86 o
  -4   9   4         10.18          9.38         2.33 o
  -3   9   4         14.97         15.16         1.92 o
  -2   9   4         47.94         42.30         3.27 o
  -1   9   4        458.87        470.34         8.95 o
   0   9   4         52.92         54.20         2.35 o
   1   9   4        136.12        131.16         3.04 o
   2   9   4         64.00         53.67         2.33 o
   3   9   4        113.49        119.40         4.51 o
   4   9   4        115.23        116.33         4.15 o
  -4  10   4         50.82         51.85         3.72 o
  -3  10   4         39.56         34.97         2.64 o
  -2  10   4         23.57         22.15         2.02 o
  -1  10   4         49.88         50.54         2.68 o
   0  10   4        173.33        151.19         3.62 o
   1  10   4        100.63        112.50         3.22 o
   2  10   4        180.34        183.17         5.38 o
   3  10   4         84.87         79.28         3.74 o
   4  10   4         27.38         37.06         3.93 o
  -4  11   4          2.28          3.64         1.33 o
  -3  11   4         77.42         75.46         3.65 o
  -2  11   4         28.91         31.58         2.43 o
  -1  11   4        570.42        511.84        10.37 o
   0  11   4         16.23         14.77         1.39 o
   1  11   4        124.34        111.85         4.27 o
   2  11   4        183.75        176.08         5.38 o
   3  11   4         81.23         86.70         3.89 o
   4  11   4         12.18         13.80         2.00 o
  -4  12   4        111.14        122.35         4.78 o
  -3  12   4         18.78         15.37         1.76 o
  -2  12   4        138.16        130.14         4.14 o
  -1  12   4        104.72        101.11         3.93 o
   0  12   4        505.33        489.13         6.39 o
   1  12   4         14.65         15.42         2.09 o
   2  12   4        383.68        352.29        10.02 o
   3  12   4          6.80          5.85         2.40 o
   4  12   4         59.38         64.04         3.52 o
  -4  13   4         24.76         25.09         2.03 o
  -3  13   4        134.84        128.39         3.96 o
  -2  13   4         36.93         36.35         2.38 o
  -1  13   4        581.72        547.39         9.24 o
   0  13   4         61.58         54.29         2.28 o
   1  13   4         81.23         73.32         3.81 o
   2  13   4         49.74         49.69         3.73 o
   3  13   4         53.66         58.22         3.97 o
   4  13   4         11.45         12.59         1.60 o
  -4  14   4         80.06         82.51         4.77 o
  -3  14   4         16.89         15.85         1.70 o
  -2  14   4        521.92        526.33         9.10 o
  -1  14   4        108.77        101.47         3.56 o
   0  14   4        109.04        107.49         3.52 o
   1  14   4         22.79         16.72         1.71 o
   2  14   4        120.72        128.39         5.59 o
   3  14   4         17.20         14.78         2.52 o
  -3  15   4        206.50        222.68         6.90 o
  -2  15   4         27.47         23.71         2.02 o
  -1  15   4        320.95        302.30         5.75 o
   0  15   4         81.50         82.12         2.88 o
   1  15   4         34.07         26.93         1.81 o
   2  15   4         22.58         16.68         2.42 o
   3  15   4         84.87         87.42         3.36 o
  -3  16   4          6.29          7.09         1.20 o
  -2  16   4         84.22         87.31         2.84 o
  -1  16   4          1.25          1.08         1.15 o
   0  16   4        322.86        283.89         6.88 o
   1  16   4          3.43          2.33         1.09 o
   2  16   4         56.73         50.27         3.41 o
   3  16   4          2.73          4.17         1.35 o
  -3  17   4          0.48          0.73         1.04 o
  -2  17   4         27.32         29.21         2.27 o
  -1  17   4         31.37         31.25         2.03 o
   0  17   4        209.39        216.35         4.59 o
   1  17   4        220.48        207.19         6.36 o
   2  17   4         31.49         34.69         2.46 o
   3  17   4         33.16         38.68         3.29 o
  -2  18   4         61.86         62.97         2.76 o
  -1  18   4          3.34          4.55         1.43 o
   0  18   4         11.85          9.79         1.71 o
   1  18   4          0.92          0.66         1.87 o
   2  18   4         30.33         30.31         1.88 o
  -2  19   4          4.90          5.98         1.21 o
  -1  19   4         11.31         12.26         1.46 o
   0  19   4         26.47         27.55         2.91 o
   1  19   4         35.65         43.14         7.50 o
   2  19   4          9.15         19.54        10.62 o
  -1  20   4          1.05          0.67         1.31 o
   0  20   4        121.89        139.07         4.54 o
   1  20   4          3.22         10.11         8.07 o
   2 -16   5         36.26         32.44         3.69 o
   3 -12   5         20.25         15.00         2.87 o
   4 -12   5          7.51         10.31         2.10 o
   3 -11   5         48.56         42.93         4.72 o
   4 -11   5         92.05        102.62         5.83 o
   3 -10   5        149.34        147.96         8.80 o
   4 -10   5         38.15         44.62         4.44 o
   3  -9   5         13.49         14.88         3.48 o
   4  -9   5         80.71         79.25         6.03 o
  -4  -8   5         67.82         70.51         5.52 o
  -3  -8   5         86.85         81.02         6.56 o
   3  -8   5          1.77          2.59         2.77 o
   4  -8   5         54.57         47.65         5.17 o
  -4  -7   5          2.44          0.75         2.04 o
  -3  -7   5        129.18        145.34         8.79 o
   3  -7   5         24.91         27.94         4.47 o
   4  -7   5          9.96          9.61         3.54 o
  -4  -6   5         24.22         24.81         4.15 o
  -3  -6   5        356.45        355.83        14.38 o
   3  -6   5        329.86        332.29        13.76 o
   4  -6   5         13.10         10.37         2.10 o
   5  -6   5          5.47          6.39         1.73 o
  -5  -5   5         32.35         32.09         3.32 o
  -4  -5   5         46.38         47.88         5.46 o
  -3  -5   5          7.85          7.71         2.65 o
   3  -5   5        156.16        147.92         6.19 o
   4  -5   5         49.87         54.00         3.90 o
   5  -5   5         21.47         20.71         2.71 o
  -5  -4   5         15.06         17.29         2.87 o
  -4  -4   5         25.80         27.04         4.52 o
  -3  -4   5         63.10         59.28         5.64 o
   1  -4   5         34.22         34.56         3.39 o
   2  -4   5        142.60        157.40         8.11 o
   3  -4   5        233.63        232.84         7.87 o
   4  -4   5         43.79         43.03         3.68 o
   5  -4   5          1.35          4.57         1.96 o
  -5  -3   5          0.54         -0.95         1.97 o
  -4  -3   5          3.58          1.27         2.93 o
  -3  -3   5         71.53         64.66         5.72 o
   1  -3   5        302.54        363.31        12.07 o
   2  -3   5        337.71        342.44        12.85 o
   3  -3   5        339.77        338.47         9.71 o
   4  -3   5        142.31        141.16         6.17 o
   5  -3   5         19.98         22.35         3.09 o
  -5  -2   5          0.15         -0.02         2.25 o
  -4  -2   5         87.27         87.34         7.31 o
  -3  -2   5        397.23        399.62        10.43 o
  -1  -2   5         70.20         59.79         3.39 o
   1  -2   5        426.46        515.41        15.30 o
   2  -2   5          7.24          5.17         1.96 o
   3  -2   5        160.29        153.20         6.22 o
   4  -2   5         16.39         19.86         2.90 o
   5  -2   5          4.14          3.95         2.19 o
  -5  -1   5         12.29         11.08         3.03 o
  -4  -1   5        139.22        141.84         9.31 o
  -3  -1   5        194.36        202.60         7.06 o
  -1  -1   5        332.01        324.93         9.85 o
   0  -1   5        758.17        724.90        17.52 o
   1  -1   5        594.25        609.23        17.51 o
   2  -1   5         42.92         33.12         3.61 o
   3  -1   5        139.92        133.92         4.58 o
   4  -1   5         91.10         87.17         4.89 o
   5  -1   5          3.53          4.41         2.19 o
  -5   0   5         14.61         12.12         3.13 o
  -4   0   5        269.92        274.30         8.94 o
  -3   0   5        681.96        667.11        14.66 o
  -2   0   5         48.08         50.81         3.84 o
  -1   0   5         11.33         13.08         2.13 o
   0   0   5        421.37        463.32        12.63 o
   1   0   5        941.21       1138.72        28.06 o
   2   0   5        109.05        109.36         6.40 o
   3   0   5        352.70        336.20         9.51 o
   4   0   5         39.71         34.55         3.42 o
   5   0   5         11.25          9.76         2.51 o
  -5   1   5         11.48          9.41         2.74 o
  -4   1   5        132.08        139.15         4.95 o
  -3   1   5        187.82        190.50         5.40 o
  -2   1   5        293.76        254.29         7.05 o
  -1   1   5        297.41        332.06         8.38 o
   0   1   5        823.13        836.97        36.82 o
   1   1   5        627.24        675.70        21.06 o
   2   1   5         34.66         29.52         3.48 o
   3   1   5        128.53        129.20         5.36 o
   4   1   5         98.01         91.20         4.99 o
   5   1   5          2.97          4.36         2.38 o
  -5   2   5          0.19         -0.15         2.20 o
  -4   2   5         86.32         89.88         4.07 o
  -3   2   5        371.58        359.19         7.89 o
  -2   2   5        130.90         97.85         4.21 o
  -1   2   5         89.26         86.90         3.33 o
   0   2   5         79.91         71.13         2.60 o
   1   2   5        484.34        533.92         9.13 o
   2   2   5          8.19          6.45         1.60 o
   3   2   5        164.25        149.78         6.12 o
   4   2   5         12.64         14.13         2.53 o
   5   2   5          5.20          5.44         1.36 o
  -5   3   5          0.22          0.08         1.23 o
  -4   3   5          6.08          6.00         1.71 o
  -3   3   5         60.70         60.39         3.66 o
  -2   3   5         81.60         69.78         3.73 o
  -1   3   5         94.65        106.31         2.77 o
   0   3   5        618.72        639.23        10.50 o
   1   3   5        341.52        389.79         6.28 o
   2   3   5        364.11        359.52        14.37 o
   3   3   5        340.26        352.70        11.08 o
   4   3   5        137.79        128.48         5.69 o
   5   3   5         17.37         17.54         1.74 o
  -5   4   5         17.41         17.69         1.49 o
  -4   4   5         29.79         28.39         2.55 o
  -3   4   5         51.63         47.78         2.86 o
  -2   4   5          2.62          2.72         0.75 o
  -1   4   5         81.72         77.51         2.42 o
   0   4   5       1913.31       2005.92        26.42 o
   1   4   5         22.40         20.66         1.29 o
   2   4   5        152.48        163.29         7.56 o
   3   4   5        214.18        228.55         6.24 o
   4   4   5         36.79         37.87         3.32 o
   5   4   5          0.46          0.78         1.07 o
  -5   5   5         35.93         34.01         1.87 o
  -4   5   5         48.72         53.51         3.22 o
  -3   5   5          4.92          3.67         1.70 o
  -2   5   5         81.89         80.58         2.54 o
  -1   5   5         44.94         41.77         2.01 o
   0   5   5        394.49        431.58         5.56 o
   1   5   5         48.65         57.83         1.91 o
   2   5   5        147.98        151.23         4.30 o
   3   5   5        143.44        124.36         4.57 o
   4   5   5         44.08         41.73         3.36 o
   5   5   5         22.93         19.40         1.70 o
  -5   6   5         29.81         29.94         2.13 o
  -4   6   5         26.76         27.53         4.43 o
  -3   6   5        323.54        301.27         7.29 o
  -2   6   5         58.78         53.77         3.77 o
  -1   6   5        672.80        669.40        10.43 o
   0   6   5        149.89        150.74         3.15 o
   1   6   5        412.66        444.32         6.04 o
   2   6   5        181.38        166.61         4.10 o
   3   6   5        298.54        306.10         9.18 o
   4   6   5         15.64         18.67         3.56 o
  -5   7   5         21.11         19.29         1.80 o
  -4   7   5          3.74          3.91         2.06 o
  -3   7   5        120.33        114.96         4.40 o
  -2   7   5        419.64        411.79         7.56 o
  -1   7   5        637.40        664.00        13.36 o
   0   7   5        896.64        923.30        12.27 o
   1   7   5        106.41        107.77         3.02 o
   2   7   5        154.96        142.13         3.52 o
   3   7   5         27.44         29.81         2.50 o
   4   7   5          9.02          9.39         2.04 o
  -4   8   5         65.89         64.61         4.25 o
  -3   8   5         79.39         73.03         3.57 o
  -2   8   5        101.81         93.62         2.72 o
  -1   8   5        461.87        479.39         9.38 o
   0   8   5        119.69        117.30         3.99 o
   1   8   5        230.68        227.56         4.24 o
   2   8   5        131.27        128.28         3.59 o
   3   8   5          0.64         -0.50         1.42 o
   4   8   5         64.82         62.28         3.66 o
  -4   9   5        112.26        109.06         4.11 o
  -3   9   5        140.70        124.27         4.66 o
  -2   9   5        179.04        161.52         7.76 o
  -1   9   5         43.10         52.41         2.84 o
   0   9   5        482.95        467.05         8.00 o
   1   9   5        272.80        248.97         7.80 o
   2   9   5        573.77        594.78        11.07 o
   3   9   5         17.95         15.15         2.05 o
   4   9   5         90.65         91.86         6.11 o
  -4  10   5          4.95          4.24         1.34 o
  -3  10   5        138.66        139.96         4.34 o
  -2  10   5          1.64          0.81         1.05 o
  -1  10   5         12.97         10.13         1.68 o
   0  10   5          3.30          1.43         0.96 o
   1  10   5        310.10        285.14         5.56 o
   2  10   5        561.30        564.71         9.27 o
   3  10   5        162.28        170.12         7.30 o
   4  10   5         44.72         48.76         4.10 o
  -4  11   5         68.42         63.32         2.52 o
  -3  11   5          6.40          4.60         1.29 o
  -2  11   5         58.71         57.68         2.81 o
  -1  11   5        100.04         96.27         3.34 o
   0  11   5          3.21          2.77         0.73 o
   1  11   5         50.70         41.69         3.25 o
   2  11   5        382.71        356.27         8.11 o
   3  11   5         53.65         53.70         3.11 o
   4  11   5         99.41        103.59         5.66 o
  -4  12   5         37.35         32.04         2.01 o
  -3  12   5        150.45        148.62         5.13 o
  -2  12   5        130.32        126.53         3.70 o
  -1  12   5        112.18        109.92         3.31 o
   0  12   5         42.99         36.41         2.15 o
   1  12   5         22.57         24.04         2.17 o
   2  12   5        349.16        338.07        11.96 o
   3  12   5         14.42          8.77         2.23 o
   4  12   5          5.03          8.59         1.48 o
  -4  13   5         51.88         55.34         2.74 o
  -3  13   5        112.30        117.29         4.37 o
  -2  13   5         65.56         61.77         2.99 o
  -1  13   5        134.11        129.05         3.66 o
   0  13   5         85.43         76.71         2.75 o
   1  13   5        113.36        113.76         5.45 o
   2  13   5         40.51         34.03         4.69 o
   3  13   5         14.06         12.08         2.24 o
   4  13   5         15.58         15.35         2.13 o
  -3  14   5        116.40        121.69         4.17 o
  -2  14   5        232.80        242.17         5.10 o
  -1  14   5         88.09         89.15         3.45 o
   0  14   5         17.68         16.85         1.49 o
   1  14   5         11.48          9.84         1.79 o
   2  14   5         30.76         30.86         3.44 o
   3  14   5         46.51         43.28         3.17 o
  -3  15   5         60.97         65.18         3.50 o
  -2  15   5         48.28         52.91         2.63 o
  -1  15   5        123.59        124.00         3.98 o
   0  15   5         39.68         32.29         1.92 o
   1  15   5        144.44        136.53         4.12 o
   2  15   5         31.43         29.57         4.00 o
   3  15   5         34.91         39.53         2.81 o
  -3  16   5         40.31         44.06         2.21 o
  -2  16   5         24.34         27.17         1.89 o
  -1  16   5         67.89         64.90         2.86 o
   0  16   5         56.03         57.52         2.66 o
   1  16   5         16.02         16.42         1.78 o
   2  16   5         36.79         31.67         5.40 o
   3  16   5         55.16         54.77         2.66 o
  -2  17   5         73.77         77.92         3.03 o
  -1  17   5         37.14         36.35         2.08 o
   0  17   5         96.26         90.32         3.59 o
   1  17   5         25.80         26.84         2.60 o
   2  17   5         33.27         29.45         2.15 o
  -2  18   5          2.37          2.74         1.10 o
  -1  18   5         17.01         19.05         2.41 o
   0  18   5         70.69         71.03         2.90 o
   1  18   5         31.89         25.79         5.65 o
   2  18   5         29.70         32.60         1.62 o
  -1  19   5          2.04          2.43         1.04 o
   0  19   5         65.54         69.70         2.73 o
   1  19   5         34.40         49.00         4.77 o
   2 -17   6         27.08         26.55         2.72 o
   2 -16   6         19.20         16.33         2.75 o
   2 -15   6         49.78         56.54         4.90 o
   2 -14   6         25.14         28.88         3.86 o
   3 -13   6          2.51          2.76         1.87 o
   3 -12   6        102.79        101.17         6.29 o
   3 -11   6         16.50         13.76         3.07 o
   4 -11   6        138.22        142.19         6.38 o
   3 -10   6         96.84         94.67         6.82 o
   4 -10   6         41.89         37.08         3.82 o
   2  -9   6        236.69        255.85        11.37 o
   3  -9   6         25.54         30.56         4.43 o
   4  -9   6        109.22        118.69         6.78 o
  -4  -8   6         14.87         11.24         2.54 o
  -3  -8   6         31.37         20.05         3.76 o
  -2  -8   6         42.28         41.99         4.72 o
   2  -8   6         12.92         10.81         2.88 o
   3  -8   6         65.23         65.39         6.01 o
   4  -8   6          6.74          5.96         2.65 o
  -4  -7   6          1.60          1.67         2.20 o
  -3  -7   6          9.27          8.26         2.85 o
  -2  -7   6        437.74        447.15        16.23 o
   2  -7   6         22.90         23.29         3.52 o
   3  -7   6        141.73        139.51         6.06 o
   4  -7   6         35.01         30.16         3.42 o
  -4  -6   6          3.47          2.22         2.34 o
  -3  -6   6        130.51        124.21         8.38 o
   2  -6   6         17.87         18.15         2.62 o
   3  -6   6        254.83        248.18        11.72 o
   4  -6   6          3.24          1.29         1.71 o
  -4  -5   6         75.25         79.68         6.66 o
  -3  -5   6         38.90         36.58         4.93 o
   3  -5   6         20.40         18.43         2.70 o
   4  -5   6         28.74         27.89         2.94 o
  -5  -4   6          9.09          7.69         2.09 o
  -4  -4   6         43.10         43.39         5.50 o
  -3  -4   6         39.29         39.16         4.91 o
   1  -4   6        341.02        369.73        12.71 o
   3  -4   6        183.27        167.93         6.76 o
   4  -4   6          4.63          2.74         1.99 o
  -5  -3   6         25.48         26.19         3.25 o
  -4  -3   6         17.69         18.28         4.24 o
  -3  -3   6         83.72         79.73         6.68 o
   1  -3   6        117.76        121.29         6.79 o
   2  -3   6        237.74        221.49        10.60 o
   3  -3   6         25.09         21.26         2.81 o
   4  -3   6        106.46         99.96         5.86 o
   5  -3   6          3.45          2.71         1.54 o
  -5  -2   6         31.41         30.35         3.55 o
  -4  -2   6         16.56         18.39         4.16 o
  -3  -2   6        126.37        111.10         7.89 o
   0  -2   6        332.64        376.40        11.19 o
   1  -2   6        288.27        275.69        10.94 o
   2  -2   6         67.00         63.89         3.89 o
   3  -2   6        211.64        196.73         7.54 o
   4  -2   6         12.68         11.26         2.53 o
   5  -2   6         36.88         38.37         3.18 o
  -5  -1   6          3.11          2.87         2.25 o
  -4  -1   6        255.76        260.26        12.83 o
  -3  -1   6          0.58          0.57         2.14 o
  -1  -1   6        478.41        477.14        13.83 o
   0  -1   6        875.10        939.90        22.46 o
   1  -1   6          2.88          7.65         2.41 o
   2  -1   6        359.98        320.49        21.60 o
   3  -1   6         13.36         13.19         1.83 o
   4  -1   6        142.40        140.00         6.08 o
   5  -1   6          0.14         -0.69         1.57 o
  -5   0   6         49.91         48.78         4.46 o
  -4   0   6          0.40          0.65         3.17 o
  -3   0   6        900.76        876.73        18.24 o
  -2   0   6         13.00         18.55         3.44 o
  -1   0   6        447.80        409.33         9.30 o
   0   0   6         66.99         59.68         4.02 o
   1   0   6        351.34        402.23        14.26 o
   2   0   6        128.64        121.85         5.44 o
   3   0   6         60.10         57.77         2.78 o
   4   0   6          3.76          1.35         2.05 o
   5   0   6         22.44         25.24         2.79 o
  -5   1   6          3.09          1.46         2.01 o
  -4   1   6        235.00        233.47        12.06 o
  -3   1   6          0.81          3.61         1.93 o
  -2   1   6        142.70        116.91         4.93 o
  -1   1   6        478.68        447.08        14.13 o
   0   1   6        975.42       1025.68        17.51 o
   1   1   6          3.60          3.84         2.23 o
   2   1   6        375.17        349.30        13.68 o
   3   1   6         13.18          9.74         1.46 o
   4   1   6        152.49        152.23         6.18 o
   5   1   6          0.15         -0.80         1.38 o
  -5   2   6         25.26         19.83         3.02 o
  -4   2   6         17.28         17.51         2.49 o
  -3   2   6        103.70         95.29         4.03 o
  -2   2   6        117.70        111.08         4.00 o
  -1   2   6        695.17        697.38        13.84 o
   0   2   6        331.98        366.63         9.42 o
   1   2   6        283.89        251.01         7.58 o
   2   2   6         65.70         60.51         3.95 o
   3   2   6        212.44        207.66         6.13 o
   4   2   6         12.76         13.78         2.43 o
   5   2   6         40.21         38.37         3.00 o
  -5   3   6         26.32         24.51         2.99 o
  -4   3   6         11.24         10.06         1.90 o
  -3   3   6         84.44         75.78         3.88 o
  -2   3   6        107.07         93.82         3.69 o
  -1   3   6         31.29         34.80         1.73 o
   0   3   6       1006.69       1017.32        12.82 o
   1   3   6        119.22        117.17         3.81 o
   2   3   6        262.17        248.01         8.25 o
   3   3   6         25.53         27.08         2.37 o
   4   3   6        109.05        101.71         4.93 o
  -4   4   6         40.18         36.46         2.70 o
  -3   4   6         42.66         41.83         2.82 o
  -2   4   6          7.33          6.68         1.26 o
  -1   4   6         47.57         37.50         1.84 o
   0   4   6        513.04        568.88        14.20 o
   1   4   6        369.57        375.82         5.99 o
   2   4   6         66.32         62.30         5.95 o
   3   4   6        154.03        139.92         8.34 o
   4   4   6          4.66          4.48         1.93 o
  -4   5   6         65.83         70.04         5.53 o
  -3   5   6         42.39         36.35         3.36 o
  -2   5   6        164.10        157.48         5.03 o
  -1   5   6         75.76         74.78         2.75 o
   0   5   6        649.18        624.64        16.63 o
   1   5   6         25.39         22.71         1.37 o
   2   5   6        416.29        405.68        13.91 o
   3   5   6         20.54         17.00         3.14 o
   4   5   6         33.14         35.50         2.97 o
  -4   6   6          4.04          3.46         2.05 o
  -3   6   6        121.66        117.82         6.46 o
  -2   6   6         25.00         23.04         2.41 o
  -1   6   6        281.62        272.64         5.67 o
   0   6   6        380.92        388.19        11.92 o
   1   6   6        345.63        356.75         5.47 o
   2   6   6         16.99         17.25         1.69 o
   3   6   6        226.55        221.44         6.32 o
   4   6   6          3.39          2.48         1.62 o
  -4   7   6          4.29          2.54         1.86 o
  -3   7   6         10.87         10.33         2.39 o
  -2   7   6        419.41        423.13        12.14 o
  -1   7   6         33.49         31.41         2.38 o
   0   7   6        434.69        368.71         7.83 o
   1   7   6        144.07        133.58         3.24 o
   2   7   6         18.44         16.44         2.18 o
   3   7   6        141.27        148.18         5.13 o
   4   7   6         33.28         32.93         4.13 o
  -4   8   6         13.99         11.53         2.31 o
  -3   8   6         43.72         40.15         3.06 o
  -2   8   6         38.07         36.60         2.53 o
  -1   8   6        721.59        689.91        17.42 o
   0   8   6        301.56        302.73        11.52 o
   1   8   6        260.57        254.08         4.70 o
   2   8   6         12.21         10.36         1.69 o
   3   8   6         47.82         42.88         2.90 o
   4   8   6          6.84          5.57         2.63 o
  -4   9   6          9.71          8.64         2.06 o
  -3   9   6         19.04         15.47         2.17 o
  -2   9   6        558.35        597.76        14.05 o
  -1   9   6         49.74         45.48         2.37 o
   0   9   6         88.06         71.99         3.39 o
   1   9   6          2.97          2.60         0.74 o
   2   9   6        276.62        275.63         7.02 o
   3   9   6         25.46         25.21         2.34 o
   4   9   6        112.19        117.70         6.56 o
  -4  10   6         19.48         17.35         1.73 o
  -3  10   6         44.15         42.39         2.95 o
  -2  10   6         10.68          9.50         1.54 o
  -1  10   6         56.22         53.30         3.10 o
   0  10   6         63.12         61.28         3.74 o
   1  10   6        375.89        347.44         9.68 o
   2  10   6         19.85         14.52         1.67 o
   3  10   6         93.09         94.80         3.93 o
   4  10   6         42.11         36.33         3.29 o
  -4  11   6         58.36         51.91         2.41 o
  -3  11   6         15.74         16.52         1.77 o
  -2  11   6        380.20        372.96         7.59 o
  -1  11   6        116.13        114.56         4.41 o
   0  11   6        124.71        116.84         5.31 o
   1  11   6        181.42        190.78         7.20 o
   2  11   6         77.95         83.61         3.22 o
   3  11   6         16.53         16.26         1.91 o
   4  11   6        139.87        120.57         5.44 o
  -4  12   6         24.20         24.91         2.91 o
  -3  12   6         92.95         94.73         3.98 o
  -2  12   6        220.66        225.22         5.61 o
  -1  12   6        460.09        440.95         9.51 o
   0  12   6         41.35         41.05         2.73 o
   1  12   6        154.26        129.66         4.75 o
   2  12   6         77.05         66.70         4.27 o
   3  12   6        110.69        110.65         5.03 o
   4  12   6         27.48         28.35         2.79 o
  -3  13   6          2.95          3.43         1.41 o
  -2  13   6        166.32        171.76         5.51 o
  -1  13   6          8.71          7.99         1.70 o
   0  13   6         44.29         36.17         2.60 o
   1  13   6        116.43        108.94         4.38 o
   2  13   6         79.79         89.36         6.07 o
   3  13   6          2.42          1.23         1.56 o
  -3  14   6        133.91        152.87         5.45 o
  -2  14   6         41.35         39.10         2.65 o
  -1  14   6        102.62         90.81         4.05 o
   0  14   6          1.37          0.51         1.39 o
   1  14   6        255.04        265.02         6.90 o
   2  14   6         25.39         23.29         3.75 o
   3  14   6         53.44         50.72         3.13 o
  -3  15   6         12.56         13.80         1.39 o
  -2  15   6         54.32         56.26         2.89 o
  -1  15   6        123.55        120.72         4.38 o
   0  15   6         89.83         91.74         3.89 o
   1  15   6         50.17         49.83         3.04 o
   2  15   6         55.12         50.30         2.86 o
   3  15   6          1.67          1.22         0.78 o
  -3  16   6         41.84         42.91         3.36 o
  -2  16   6         22.03         22.94         1.83 o
  -1  16   6        100.67         96.66         3.72 o
   0  16   6          6.97          6.23         1.57 o
   1  16   6         57.14         56.41         2.93 o
   2  16   6         19.67         15.92         3.37 o
  -2  17   6         64.01         66.56         2.64 o
  -1  17   6         17.53         14.73         1.56 o
   0  17   6        188.13        178.10         7.92 o
   1  17   6          9.97         11.94         1.85 o
   2  17   6         34.23         32.36         1.99 o
  -2  18   6         11.44         14.68         2.30 o
  -1  18   6         20.70         17.32         1.87 o
   0  18   6          4.58          4.57         1.75 o
   1  18   6        132.34        130.03         3.97 o
   2  18   6          2.18         -0.82         1.37 o
  -1  19   6         16.02         17.08         2.26 o
   0  19   6        146.60        152.40         4.41 o
   1  19   6          2.03          2.86         4.05 o
   1 -18   7          6.25          4.27         1.74 o
   2 -16   7        135.84        137.26         6.36 o
   2 -15   7         38.43         36.86         3.85 o
   2 -14   7         17.01         19.55         3.36 o
   3 -14   7         19.70         17.12         2.10 o
   2 -13   7         98.04         91.52         6.50 o
   3 -13   7         60.65         61.00         4.27 o
   2 -12   7         55.92         57.37         5.53 o
   3 -12   7         11.21         13.41         2.69 o
   2 -11   7         34.98         32.47         4.44 o
   3 -11   7         41.37         40.76         4.31 o
   2 -10   7         38.98         38.12         3.25 o
   3 -10   7         17.58         15.40         3.19 o
   4 -10   7         44.04         54.31         3.76 o
  -3  -9   7         62.45         70.65         5.86 o
  -2  -9   7         13.24         18.38         3.38 o
  -1  -9   7        151.44        166.44         9.00 o
   0  -9   7          1.44          0.19         1.83 o
   1  -9   7        461.31        499.90        17.21 o
   2  -9   7         12.10         11.89         2.27 o
   3  -9   7        105.05        105.33         7.05 o
   4  -9   7         18.17         18.96         5.07 o
  -4  -8   7         29.41         29.66         3.37 o
  -3  -8   7          6.95          8.00         2.94 o
  -2  -8   7        226.50        249.48        11.84 o
  -1  -8   7         86.64         80.96         6.20 o
   1  -8   7         57.87         61.39         5.34 o
   2  -8   7         21.95         21.93         2.71 o
   3  -8   7         44.30         44.26         5.08 o
   4  -8   7         35.13         35.20         3.86 o
  -4  -7   7          1.42          0.53         1.90 o
  -3  -7   7        293.53        300.99        13.35 o
  -2  -7   7         16.20         18.53         3.64 o
   2  -7   7         60.99         54.59         3.91 o
   3  -7   7        208.97        211.61         7.46 o
   4  -7   7         10.17         11.95         1.96 o
  -4  -6   7         28.37         28.77         4.21 o
  -3  -6   7         99.89         91.97         7.31 o
  -2  -6   7        313.18        316.23        13.49 o
   2  -6   7        258.79        252.91         8.21 o
   3  -6   7         24.32         31.48         3.62 o
   4  -6   7         17.40         15.49         2.20 o
  -4  -5   7          6.81         12.21         3.45 o
  -3  -5   7        236.61        234.78        11.95 o
  -2  -5   7         57.31         44.86         4.91 o
   2  -5   7         79.63         86.03         4.65 o
   3  -5   7        200.12        192.49         7.24 o
   4  -5   7         34.78         33.68         2.97 o
  -4  -4   7         52.31         47.65         5.40 o
  -3  -4   7         27.84         31.89         4.76 o
  -2  -4   7         45.39         49.24         5.14 o
   2  -4   7        996.46        958.15        25.81 o
   3  -4   7         33.77         30.69         3.21 o
   4  -4   7         23.18         22.50         2.64 o
  -4  -3   7         10.94          7.98         3.56 o
  -3  -3   7        181.35        174.38        10.22 o
  -2  -3   7         26.52         25.88         3.84 o
   1  -3   7        212.17        207.92         9.44 o
   2  -3   7       1055.45       1009.74        19.37 o
   3  -3   7        197.08        165.01        10.22 o
   4  -3   7         11.28         10.30         2.18 o
  -4  -2   7        156.53        167.57        10.02 o
  -3  -2   7         35.77         34.67         4.95 o
  -1  -2   7        115.32        107.76         6.64 o
   0  -2   7        238.21        240.14         9.54 o
   1  -2   7        111.52        109.18         6.76 o
   2  -2   7        198.37        185.86         4.90 o
   3  -2   7         23.57         19.18         2.73 o
   4  -2   7          2.35          2.90         3.01 o
  -5  -1   7         50.29         56.74         4.03 o
  -4  -1   7        165.75        179.65        10.30 o
  -3  -1   7        151.67        135.70         8.91 o
  -2  -1   7         12.30          9.47         3.07 o
  -1  -1   7         19.18         19.08         3.16 o
   0  -1   7         14.55         10.17         2.23 o
   1  -1   7        211.11        218.91        10.10 o
   2  -1   7        208.76        187.32         7.22 o
   3  -1   7         60.55         59.12         2.85 o
   4  -1   7          7.27          7.16         2.06 o
  -5   0   7         56.64         52.49         3.89 o
  -4   0   7         50.76         40.27         5.33 o
  -3   0   7         80.90         75.87         4.52 o
  -2   0   7        149.47        128.26         8.28 o
  -1   0   7         67.67         58.59         3.34 o
   0   0   7         33.11         30.31         1.86 o
   1   0   7          0.55         -0.63         1.85 o
   2   0   7        279.73        261.29        18.92 o
   3   0   7         38.95         38.66         2.36 o
   4   0   7         15.99         14.11         2.27 o
  -4   1   7        158.12        154.08         6.30 o
  -3   1   7        167.45        165.63        11.28 o
  -2   1   7         17.90         14.79         3.13 o
  -1   1   7         10.86         11.26         1.82 o
   0   1   7         14.62         11.79         1.37 o
   1   1   7        180.70        182.10         6.59 o
   2   1   7        206.52        170.88        14.86 o
   3   1   7         62.51         55.69         2.74 o
   4   1   7          8.09          8.53         2.01 o
  -4   2   7        150.04        148.25         6.24 o
  -3   2   7         30.90         27.39         2.91 o
  -2   2   7        106.75         81.47         5.31 o
  -1   2   7        110.42        106.63         4.99 o
   0   2   7        282.58        281.22         6.27 o
   1   2   7        128.84        117.99         7.39 o
   2   2   7        177.98        174.67         5.36 o
   3   2   7         20.64         23.59         2.85 o
   4   2   7          1.16          1.27         2.83 o
  -4   3   7          8.83          6.86         1.56 o
  -3   3   7        163.80        154.04         6.39 o
  -2   3   7         30.66         28.15         2.26 o
  -1   3   7        399.43        343.62         9.28 o
   0   3   7        140.36        139.80         3.91 o
   1   3   7        246.01        240.20         6.36 o
   2   3   7       1044.21       1016.61        19.72 o
   3   3   7        188.14        173.71        12.64 o
   4   3   7         12.02         12.06         2.11 o
  -4   4   7         43.52         38.72         2.60 o
  -3   4   7         32.36         36.80         2.81 o
  -2   4   7         38.73         39.46         2.25 o
  -1   4   7        525.02        517.48        12.19 o
   0   4   7         29.66         29.96         1.80 o
   1   4   7         62.55         55.88         3.00 o
   2   4   7        969.67        961.96        19.04 o
   3   4   7         31.52         30.05         3.23 o
   4   4   7         21.47         17.72         2.85 o
  -4   5   7          5.15          6.96         1.91 o
  -3   5   7        251.54        249.00         8.40 o
  -2   5   7         65.15         61.23         3.94 o
  -1   5   7        257.08        253.94         6.58 o
   0   5   7        139.14        135.49         3.83 o
   1   5   7        293.06        289.85         8.17 o
   2   5   7         79.18         78.70         3.55 o
   3   5   7        185.81        174.35        13.40 o
   4   5   7         34.20         32.46         4.05 o
  -4   6   7         22.11         24.57         2.76 o
  -3   6   7        109.08         88.93         5.03 o
  -2   6   7        343.26        323.74        21.14 o
  -1   6   7         41.19         39.04         2.55 o
   0   6   7        282.02        251.34         6.36 o
   1   6   7        266.52        244.20         4.61 o
   2   6   7        227.20        227.37         6.24 o
   3   6   7         32.24         39.72         3.55 o
   4   6   7         19.65         19.70         3.36 o
  -4   7   7          0.71         -0.22         1.62 o
  -3   7   7        302.15        300.18         7.77 o
  -2   7   7         17.62         12.92         2.28 o
  -1   7   7        231.56        216.70         6.19 o
   0   7   7        143.05        136.31         4.62 o
   1   7   7          5.66          8.14         0.89 o
   2   7   7         72.05         70.74         3.89 o
   3   7   7        225.89        215.83         7.66 o
   4   7   7         10.99          9.63         2.75 o
  -4   8   7         23.40         25.92         2.65 o
  -3   8   7          9.39         10.18         2.60 o
  -2   8   7        232.81        234.63        10.29 o
  -1   8   7         73.66         71.55         3.37 o
   0   8   7         20.17         17.64         2.03 o
   1   8   7         44.96         43.69         2.62 o
   2   8   7         30.20         28.42         2.36 o
   3   8   7         54.34         55.89         3.12 o
   4   8   7         34.30         36.02         3.74 o
  -4   9   7         14.64         13.27         2.04 o
  -3   9   7         65.93         68.00         3.58 o
  -2   9   7         10.74          8.98         1.78 o
  -1   9   7        132.07        134.18         4.71 o
   0   9   7          4.17          2.80         1.20 o
   1   9   7        496.66        501.30         9.90 o
   2   9   7         12.88         10.40         1.77 o
   3   9   7        117.69        115.17         4.19 o
   4   9   7         17.26         18.75         2.69 o
  -4  10   7         25.57         24.34         2.26 o
  -3  10   7          2.03          3.03         1.58 o
  -2  10   7         86.54         74.81         3.82 o
  -1  10   7          6.75          5.47         1.68 o
   0  10   7        649.76        638.66        14.26 o
   1  10   7        211.94        210.20         5.95 o
   2  10   7         50.25         47.96         2.95 o
   3  10   7         20.55         20.30         1.99 o
  -4  11   7          8.10          8.54         1.38 o
  -3  11   7         55.09         58.47         3.11 o
  -2  11   7         97.56         94.25         4.23 o
  -1  11   7        191.61        186.12         5.74 o
   0  11   7        436.91        422.00        11.11 o
   1  11   7        231.41        223.89         7.72 o
   2  11   7         35.64         37.08         2.64 o
   3  11   7         48.57         47.95         2.59 o
  -3  12   7         39.89         42.02         2.65 o
  -2  12   7         30.81         32.28         2.62 o
  -1  12   7        221.08        214.11         7.64 o
   0  12   7         19.59         12.03         2.16 o
   1  12   7        262.54        248.86         6.70 o
   2  12   7         52.81         51.33         3.69 o
   3  12   7          9.99          9.66         1.82 o
  -3  13   7         42.87         44.23         2.40 o
  -2  13   7         48.61         41.73         2.77 o
  -1  13   7         14.76         15.33         2.70 o
   0  13   7         12.54         11.54         1.84 o
   1  13   7         43.66         53.72         5.12 o
   2  13   7         98.77         92.44         6.42 o
   3  13   7         55.82         53.74         3.13 o
  -3  14   7         51.11         55.57         2.92 o
  -2  14   7          1.30          0.92         1.84 o
  -1  14   7         39.39         39.80         3.36 o
   0  14   7         26.11         21.99         2.21 o
   1  14   7        175.31        189.81         5.63 o
   2  14   7         15.24         12.42         3.04 o
   3  14   7         19.81         17.65         1.82 o
  -3  15   7         59.58         65.06         2.76 o
  -2  15   7         14.12         16.41         2.14 o
  -1  15   7         34.79         31.84         2.99 o
   0  15   7        104.69         99.51         3.99 o
   1  15   7         34.60         33.03         3.04 o
   2  15   7         40.28         30.27         2.64 o
  -2  16   7         31.26         35.10         2.54 o
  -1  16   7         25.24         23.86         2.55 o
   0  16   7         33.90         37.28         3.12 o
   1  16   7         76.87         74.13         3.10 o
   2  16   7        131.27        122.37         4.31 o
  -2  17   7          4.19          4.95         1.09 o
  -1  17   7         57.73         56.60         3.13 o
   0  17   7         35.51         33.42         2.64 o
   1  17   7         23.76         22.22         3.27 o
   2  17   7         52.91         56.22         5.26 o
  -1  18   7          7.47          6.72         1.28 o
   0  18   7         31.26         33.89         4.12 o
   1  18   7          5.41          1.30         5.40 o
   1 -17   8         37.42         44.78         3.58 o
   2 -15   8          8.26          9.29         2.20 o
   2 -14   8         38.90         42.17         4.02 o
   2 -13   8          9.39          7.57         2.75 o
   3 -13   8         32.23         35.61         2.91 o
   2 -12   8         96.91         94.67         6.45 o
   3 -12   8          1.51          0.65         1.55 o
   2 -11   8          8.81         11.42         3.37 o
   3 -11   8        204.79        206.38         8.61 o
  -1 -10   8         23.39         28.03         3.97 o
   0 -10   8        536.78        593.20        19.23 o
   1 -10   8          0.71          1.16         2.30 o
   2 -10   8         28.87         26.89         2.83 o
   3 -10   8          7.73          7.64         2.64 o
  -3  -9   8        202.49        211.25         9.64 o
  -2  -9   8         17.74         17.31         3.49 o
  -1  -9   8        177.04        180.15         9.49 o
   0  -9   8        194.51        196.58         9.92 o
   1  -9   8        483.51        547.12        18.55 o
   2  -9   8         32.16         32.55         3.17 o
   3  -9   8         79.12         74.00         5.65 o
   4  -9   8         26.13         29.40         2.60 o
  -4  -8   8         16.65         14.41         2.22 o
  -3  -8   8         68.19         76.29         5.99 o
  -2  -8   8        336.43        368.47        14.72 o
  -1  -8   8         59.65         55.96         5.42 o
   0  -8   8        217.53        228.57        10.72 o
   1  -8   8         76.49         83.87         6.52 o
   2  -8   8         38.53         34.50         3.73 o
   3  -8   8          5.76          5.99         3.02 o
   4  -8   8         38.88         40.36         2.23 o
  -4  -7   8          1.07          2.10         1.89 o
  -3  -7   8        256.17        287.01        12.58 o
  -2  -7   8         17.61         14.11         3.54 o
  -1  -7   8        539.62        572.95        19.05 o
   0  -7   8         64.34         69.43         5.68 o
   1  -7   8        184.43        180.57         9.53 o
   2  -7   8         85.17         75.58         5.35 o
   3  -7   8         40.85         38.03         5.40 o
   4  -7   8          5.21          5.24         1.33 o
  -4  -6   8         15.69         16.11         3.03 o
  -3  -6   8         53.86         54.73         5.76 o
  -2  -6   8        146.32        144.72         8.97 o
  -1  -6   8         41.05         35.44         4.48 o
   0  -6   8        275.39        281.41        11.74 o
   1  -6   8        192.15        194.98         9.85 o
   2  -6   8        493.10        459.67        12.98 o
   3  -6   8         33.16         34.27         3.44 o
   4  -6   8         60.15         69.94         3.78 o
  -4  -5   8         20.57         17.01         3.33 o
  -3  -5   8         36.41         24.22         4.41 o
  -2  -5   8         66.55         70.97         6.51 o
  -1  -5   8         86.30         78.00         6.10 o
   1  -5   8        827.73        854.12        24.51 o
   2  -5   8         24.79         23.23         2.83 o
   3  -5   8        103.39        102.68         6.47 o
   4  -5   8          0.06          0.03         1.42 o
  -4  -4   8          8.63          6.60         2.98 o
  -3  -4   8         45.28         38.82         5.28 o
  -2  -4   8        146.03        136.68         8.83 o
   1  -4   8         64.56         56.62         5.12 o
   2  -4   8        109.43         93.76         5.03 o
   3  -4   8         18.21         13.15         2.56 o
   4  -4   8         46.53         47.40         2.99 o
  -4  -3   8         16.68         16.70         3.82 o
  -3  -3   8         49.56         45.79         5.78 o
  -2  -3   8        225.59        225.13        11.18 o
  -1  -3   8        477.86        437.35        15.64 o
   2  -3   8        151.80        148.11         6.13 o
   3  -3   8        124.74        102.72         5.22 o
   4  -3   8          1.19          2.16         1.57 o
  -4  -2   8         43.80         48.14         5.51 o
  -3  -2   8         82.09         73.36         6.89 o
  -2  -2   8        479.63        446.11        16.62 o
  -1  -2   8         56.63         66.74         5.53 o
   1  -2   8         50.27         47.88         4.65 o
   2  -2   8         28.50         24.20         3.07 o
   3  -2   8         40.10         34.28         2.62 o
   4  -2   8         63.54         74.70         3.73 o
  -4  -1   8         36.99         37.78         5.09 o
  -3  -1   8        134.66        129.34         8.95 o
  -2  -1   8        207.58        200.37        10.36 o
  -1  -1   8        121.62        108.87         7.08 o
   0  -1   8         41.59         39.92         4.00 o
   1  -1   8        390.47        343.96        13.71 o
   2  -1   8         47.40         45.27         2.83 o
   3  -1   8        100.14         94.00         4.72 o
   4  -1   8          7.04          7.75         1.81 o
  -4   0   8         84.33         90.33         7.03 o
  -3   0   8         39.78         38.00         5.29 o
  -2   0   8          0.48          1.43         1.50 o
  -1   0   8         12.12          7.65         2.35 o
   0   0   8         12.98          8.38         2.22 o
   1   0   8        456.27        437.38        13.28 o
   2   0   8        199.51        197.09         9.07 o
   3   0   8          1.93          2.03         1.43 o
   4   0   8         55.28         55.76         3.30 o
  -4   1   8         38.27         43.29         5.20 o
  -3   1   8        157.04        169.62        10.14 o
  -2   1   8        203.18        207.53        12.83 o
  -1   1   8        146.03        124.00         5.26 o
   0   1   8         43.10         43.69         4.33 o
   1   1   8        392.75        359.77        13.26 o
   2   1   8         49.19         48.51         3.75 o
   3   1   8        101.67         90.36         4.92 o
   4   1   8          7.39          5.94         1.70 o
  -4   2   8         35.87         39.44         3.12 o
  -3   2   8         83.85         86.44        11.92 o
  -2   2   8        504.33        474.21         9.66 o
  -1   2   8         61.47         61.32         5.09 o
   0   2   8         91.26         76.25         4.13 o
   1   2   8         51.43         49.82         2.93 o
   2   2   8         27.94         25.01         2.21 o
   3   2   8         41.52         36.37         3.36 o
   4   2   8         67.07         82.55         5.75 o
  -4   3   8         18.38         15.87         2.36 o
  -3   3   8         40.67         39.86         2.82 o
  -2   3   8        233.08        234.23         6.51 o
  -1   3   8        502.02        455.45        11.51 o
   0   3   8         39.30         38.72         3.04 o
   1   3   8        205.70        178.02         5.63 o
   2   3   8        156.34        167.52         6.52 o
   3   3   8        136.48        130.41         5.85 o
   4   3   8          1.09          1.91         2.48 o
  -4   4   8         10.39          9.51         1.44 o
  -3   4   8         48.80         42.77         2.93 o
  -2   4   8        129.25        122.19         5.61 o
  -1   4   8         71.12         66.48         5.06 o
   0   4   8        334.92        302.19         8.92 o
   1   4   8         66.89         65.60         2.96 o
   2   4   8         83.35         83.24         4.66 o
   3   4   8         19.00         15.12         5.01 o
   4   4   8         47.23         43.41         4.16 o
  -4   5   8         22.02         23.66         2.37 o
  -3   5   8         47.13         42.17         3.64 o
  -2   5   8         61.43         60.16         4.14 o
  -1   5   8         77.80         70.91         5.90 o
   0   5   8         25.09         26.17         1.83 o
   1   5   8        788.66        810.88        13.84 o
   2   5   8         25.16         23.77         2.89 o
   3   5   8        108.68         98.27         8.19 o
   4   5   8          0.07          1.26         2.02 o
  -4   6   8         13.12         10.27         1.77 o
  -3   6   8         53.25         51.95         4.81 o
  -2   6   8        160.26        156.34         9.64 o
  -1   6   8         45.39         43.18         4.90 o
   0   6   8        261.24        245.67         7.79 o
   1   6   8        185.19        175.66         6.75 o
   2   6   8        441.60        425.03         8.99 o
   3   6   8         34.56         38.43         3.35 o
   4   6   8         62.03         72.15         4.72 o
  -4   7   8          0.77          1.97         1.61 o
  -3   7   8        251.81        273.98         8.86 o
  -2   7   8         17.53         15.11         2.55 o
  -1   7   8        547.62        526.15        19.53 o
   0   7   8         69.03         69.97         3.17 o
   1   7   8        155.96        156.61         5.06 o
   2   7   8         85.49         87.68         5.25 o
   3   7   8         40.97         40.42         4.41 o
   4   7   8          4.90          3.66         1.83 o
  -4   8   8         17.36         19.67         2.02 o
  -3   8   8         63.83         63.50         4.33 o
  -2   8   8        316.12        312.55         9.73 o
  -1   8   8         64.28         57.93         3.33 o
   0   8   8        252.65        239.45         6.22 o
   1   8   8         77.53         76.95         3.89 o
   2   8   8         42.87         46.63         3.56 o
   3   8   8          5.41          4.69         1.81 o
   4   8   8         40.72         47.35         3.46 o
  -4   9   8         19.00         20.30         2.93 o
  -3   9   8        189.90        191.36        10.67 o
  -2   9   8         15.65         16.09         2.08 o
  -1   9   8        188.00        176.62         5.52 o
   0   9   8        191.39        191.63         5.56 o
   1   9   8        515.14        518.12        10.23 o
   2   9   8         30.32         29.19         2.99 o
   3   9   8         82.56         84.96         3.37 o
  -3  10   8         35.46         40.01         3.38 o
  -2  10   8         39.77         48.95         2.98 o
  -1  10   8         22.67         22.80         2.24 o
   0  10   8        519.80        510.30         8.73 o
   1  10   8          1.07          0.69         1.60 o
   2  10   8         30.15         29.75         2.46 o
   3  10   8          7.57          7.28         1.35 o
  -3  11   8         82.78         85.54         4.66 o
  -2  11   8          3.32          2.07         1.33 o
  -1  11   8         47.92         42.06         2.78 o
   0  11   8          7.99          6.27         2.62 o
   1  11   8        113.90        123.67         4.44 o
   2  11   8          8.77          6.95         1.55 o
   3  11   8        210.41        216.77        12.27 o
  -3  12   8          6.57          7.05         1.26 o
  -2  12   8         62.20         64.78         4.28 o
  -1  12   8          6.73          5.48         1.52 o
   0  12   8         24.92         23.54         2.78 o
   1  12   8         76.57         69.50         4.26 o
   2  12   8        100.85        101.02         4.57 o
   3  12   8          1.38          0.37         1.13 o
  -3  13   8         38.50         44.42         2.48 o
  -2  13   8         15.77         15.12         1.71 o
  -1  13   8         62.64         72.85         4.29 o
   0  13   8         71.18         74.11         5.38 o
   1  13   8         94.21         99.60         4.92 o
   2  13   8         10.17          9.07         2.87 o
   3  13   8         27.63         27.93         3.94 o
  -3  14   8          5.50          5.51         1.50 o
  -2  14   8          8.43          5.02         1.57 o
  -1  14   8         49.94         47.81         3.44 o
   0  14   8        143.62        152.78         4.92 o
   1  14   8         69.22         67.54         3.96 o
   2  14   8         45.44         51.13         3.12 o
  -2  15   8          3.85          4.08         1.37 o
  -1  15   8         71.00         73.54         3.90 o
   0  15   8         46.95         48.52         2.72 o
   1  15   8         23.72         23.82         2.48 o
   2  15   8          7.65          9.23         1.54 o
  -2  16   8         30.89         30.90         2.02 o
  -1  16   8          1.84          3.58         1.42 o
   0  16   8         47.54         52.67         2.57 o
   1  16   8          5.83          3.71         1.48 o
   2  16   8         39.59         41.58         7.50 o
  -1  17   8        131.82        139.79         4.42 o
   0  17   8        101.63        106.26        13.48 o
   1  17   8         40.63         37.30         8.21 o
   1 -16   9         58.90         68.75         4.21 o
   1 -15   9         16.49         14.21         2.63 o
   1 -14   9         64.22         70.69         5.25 o
   2 -14   9         14.84         17.16         2.49 o
   2 -13   9         81.47         95.89         5.57 o
   2 -12   9         23.86         24.31         3.54 o
   1 -11   9         27.75         27.88         3.66 o
   2 -11   9         95.41        108.94         5.53 o
   3 -11   9         25.33         31.54         3.02 o
  -2 -10   9          2.32          2.36         1.86 o
  -1 -10   9        283.51        301.30        12.29 o
   0 -10   9         28.25         27.98         3.95 o
   1 -10   9         25.89         36.49         4.33 o
   2 -10   9         20.93         22.31         2.57 o
   3 -10   9         70.50         70.24         4.64 o
  -3  -9   9         15.05         19.42         2.89 o
  -2  -9   9         79.92         85.14         6.28 o
  -1  -9   9          9.84          7.15         2.64 o
   0  -9   9        122.66        137.27         8.14 o
   1  -9   9        121.17        133.56         8.27 o
   2  -9   9         48.48         40.32         3.28 o
   3  -9   9         37.76         38.75         3.78 o
  -3  -8   9         16.82         16.94         3.13 o
  -2  -8   9         10.18          9.86         3.19 o
  -1  -8   9         80.53         86.27         6.65 o
   0  -8   9         30.52         31.10         4.15 o
   1  -8   9          5.60          5.14         2.80 o
   2  -8   9          0.79          0.29         1.72 o
   3  -8   9         36.19         35.69         3.96 o
  -3  -7   9         13.61         11.28         3.09 o
  -2  -7   9         38.85         38.61         4.94 o
  -1  -7   9        123.84        133.86         8.24 o
   0  -7   9         26.04         27.62         4.12 o
   1  -7   9         55.99         59.09         3.98 o
   2  -7   9        383.50        403.11        17.54 o
   3  -7   9         29.90         34.28         4.22 o
  -4  -6   9          7.90          7.40         2.14 o
  -3  -6   9        103.92        104.50         7.26 o
  -2  -6   9         45.51         43.99         5.14 o
  -1  -6   9         38.24         36.67         4.59 o
   0  -6   9         91.63         91.62         6.67 o
   1  -6   9          6.91          3.99         1.67 o
   2  -6   9         53.65         46.70         5.43 o
   3  -6   9        106.32        102.88         4.78 o
   4  -6   9         19.54         20.33         2.29 o
  -4  -5   9        148.91        175.39         7.88 o
  -3  -5   9         49.69         47.19         5.34 o
  -2  -5   9        211.35        210.60        10.88 o
  -1  -5   9         26.84         32.43         4.43 o
   0  -5   9        280.33        274.90        11.86 o
   1  -5   9         71.27         65.15         6.31 o
   2  -5   9         25.02         17.08         2.64 o
   3  -5   9         33.27         30.23         2.99 o
   4  -5   9         10.44         11.70         1.39 o
  -4  -4   9         29.40         30.54         3.67 o
  -3  -4   9         47.39         52.08         5.78 o
  -2  -4   9         49.61         56.39         5.87 o
  -1  -4   9        374.04        343.37        13.84 o
   0  -4   9         34.85         25.82         3.64 o
   1  -4   9        912.06        892.93        17.99 o
   2  -4   9        158.20        145.72         6.12 o
   3  -4   9         24.42         20.79         2.09 o
   4  -4   9          6.22          4.67         1.17 o
  -4  -3   9         56.89         67.47         5.44 o
  -3  -3   9         17.21         15.76         4.06 o
  -2  -3   9         86.48         84.14         6.84 o
  -1  -3   9        235.99        225.07        10.73 o
   0  -3   9         24.96         23.03         3.46 o
   1  -3   9        271.20        250.07         7.91 o
   2  -3   9        484.61        440.54        13.99 o
   3  -3   9         21.91         21.91         2.14 o
   4  -3   9         50.02         50.62         2.57 o
  -4  -2   9         33.91         34.91         4.30 o
  -3  -2   9         11.58          8.19         3.54 o
  -2  -2   9         73.80         76.30         6.56 o
  -1  -2   9          0.32          0.52         1.57 o
   0  -2   9         59.87         58.51         6.25 o
   1  -2   9        287.25        258.55        11.48 o
   2  -2   9         14.30         12.16         2.24 o
   3  -2   9         32.80         29.87         3.00 o
   4  -2   9         11.18          8.38         1.37 o
  -4  -1   9         40.15         46.64         4.76 o
  -3  -1   9         22.98         18.34         3.95 o
  -2  -1   9         89.82         84.14         6.92 o
  -1  -1   9         35.30         29.65         2.75 o
   0  -1   9        105.13        100.71        12.03 o
   1  -1   9       1062.31       1074.24        55.18 o
   2  -1   9         15.51         15.57         2.62 o
   3  -1   9         18.13         18.14         2.57 o
   4  -1   9         24.25         27.00         3.17 o
  -4   0   9         51.14         60.28         5.30 o
  -3   0   9          3.28          6.78         3.09 o
  -2   0   9         97.04         99.95         5.08 o
  -1   0   9         13.54          9.25         2.10 o
   0   0   9          9.64          9.38         1.39 o
   1   0   9         42.05         41.15         3.27 o
   2   0   9        122.32        119.51         5.60 o
   3   0   9          1.98          2.67         1.34 o
   4   0   9         13.90         17.84         2.89 o
  -4   1   9         38.90         43.94         4.53 o
  -3   1   9         27.22         29.17         3.02 o
  -2   1   9         73.72         69.52         4.61 o
  -1   1   9         28.78         25.24         2.66 o
   0   1   9        116.55        110.16         4.30 o
   1   1   9       1075.99       1077.78        47.30 o
   2   1   9         13.81         15.34         1.97 o
   3   1   9         16.17         14.99         2.28 o
   4   1   9         25.17         29.45         3.26 o
  -4   2   9         35.31         33.29         3.81 o
  -3   2   9         15.11         10.14         2.31 o
  -2   2   9         83.45         86.00         4.80 o
  -1   2   9          1.81          3.30         1.63 o
   0   2   9         70.87         64.77         3.76 o
   1   2   9        270.10        261.74         6.70 o
   2   2   9         14.93         16.24         1.88 o
   3   2   9         39.91         42.02         5.64 o
   4   2   9         11.12         12.96         2.54 o
  -4   3   9         54.68         61.21         3.16 o
  -3   3   9         20.80         21.05         2.11 o
  -2   3   9         97.94        102.94         5.32 o
  -1   3   9        244.99        235.98        11.16 o
   0   3   9         33.44         30.63         4.02 o
   1   3   9        275.97        269.57        10.20 o
   2   3   9        471.90        466.71        20.04 o
   3   3   9         27.68         20.55         2.62 o
   4   3   9         46.33         49.44         3.86 o
  -4   4   9         32.62         37.84         3.69 o
  -3   4   9         44.35         48.45         7.31 o
  -2   4   9         46.24         44.56         5.31 o
  -1   4   9        404.66        393.67        15.06 o
   0   4   9         32.68         27.45         3.63 o
   1   4   9        872.62        853.60        17.78 o
   2   4   9        172.47        181.58         8.02 o
   3   4   9         18.71         16.28         2.47 o
   4   4   9          5.67          2.89         1.67 o
  -4   5   9        157.82        182.82         7.93 o
  -3   5   9         55.27         48.74         3.77 o
  -2   5   9        197.21        196.95        10.73 o
  -1   5   9         21.20         21.01         3.67 o
   0   5   9        267.60        256.34        11.40 o
   1   5   9         64.27         58.55         3.99 o
   2   5   9         19.57         19.19         3.96 o
   3   5   9         29.20         32.14         2.99 o
   4   5   9         13.31         13.06         2.12 o
  -4   6   9          9.27          6.87         2.13 o
  -3   6   9        112.33        106.38         5.09 o
  -2   6   9         48.62         50.57         5.67 o
  -1   6   9         27.17         26.48         2.68 o
   0   6   9         79.33         65.50         5.73 o
   1   6   9          2.54          0.68         1.63 o
   2   6   9         53.80         55.02         5.83 o
   3   6   9        108.72        111.99         6.65 o
   4   6   9         20.08         18.93         2.25 o
  -4   7   9         92.01        101.37         5.37 o
  -3   7   9         11.01          9.63         3.37 o
  -2   7   9         34.94         28.43         4.70 o
  -1   7   9        132.63        127.47        10.27 o
   0   7   9         33.04         32.71         2.28 o
   1   7   9         67.18         66.39         3.31 o
   2   7   9        401.22        396.94        15.68 o
   3   7   9         29.62         31.78         2.80 o
  -3   8   9         18.33         22.53         4.09 o
  -2   8   9          7.60          7.72         2.12 o
  -1   8   9         90.19         89.73         4.70 o
   0   8   9         28.32         29.37         2.56 o
   1   8   9          6.13          4.49         2.33 o
   2   8   9          1.05          0.16         2.74 o
   3   8   9         32.04         30.24         2.60 o
  -3   9   9         12.44         14.96         2.10 o
  -2   9   9         72.19         73.66         4.36 o
  -1   9   9         10.69         10.94         1.68 o
   0   9   9        145.20        140.22         4.08 o
   1   9   9        116.07        111.76         6.66 o
   2   9   9         55.14         47.35         5.09 o
   3   9   9         40.79         39.22         2.67 o
  -3  10   9          3.82          5.13         1.54 o
  -2  10   9          2.03          1.73         1.77 o
  -1  10   9        267.88        269.88         7.80 o
   0  10   9         22.51         17.50         1.77 o
   1  10   9         36.82         40.20         4.51 o
   2  10   9         23.57         23.47         2.58 o
   3  10   9         73.82         79.78         3.32 o
  -3  11   9         20.18         22.60         3.53 o
  -2  11   9         94.14         92.57         3.95 o
  -1  11   9         57.51         56.16         3.57 o
   0  11   9         74.98         80.54         3.51 o
   1  11   9         31.08         31.05         2.76 o
   2  11   9         99.23         99.32         4.44 o
   3  11   9         22.49         28.14         1.91 o
  -3  12   9         11.80         12.40         1.48 o
  -2  12   9         41.38         39.14         2.34 o
  -1  12   9         83.19         82.89         3.46 o
   0  12   9         92.05         88.89         3.71 o
   1  12   9         17.26         18.78         2.49 o
   2  12   9         25.75         27.91         3.06 o
   3  12   9        127.12        134.92         5.65 o
  -2  13   9         18.26         21.67         1.69 o
  -1  13   9         10.61          9.53         1.81 o
   0  13   9         73.91         80.95         4.80 o
   1  13   9        124.85        126.50         5.11 o
   2  13   9         76.54         72.16         4.80 o
  -2  14   9          5.58          5.09         1.21 o
  -1  14   9         10.27         10.15         2.51 o
   0  14   9         57.21         61.71         2.95 o
   1  14   9         61.99         64.79         3.51 o
   2  14   9         13.87         12.29         1.33 o
  -2  15   9         52.29         55.75         3.49 o
  -1  15   9         13.93         14.99         1.84 o
   0  15   9         31.33         33.25         3.08 o
   1  15   9         16.79         13.98         1.79 o
  -1  16   9         10.21         14.86         2.36 o
   0  16   9         22.56         16.16         9.90 o
   1  16   9         61.40         38.85         3.80 o
   0 -15  10         21.34         26.60         2.65 o
   1 -15  10         10.39         10.09         1.86 o
   0 -14  10         22.99         26.16         3.04 o
   1 -14  10         37.23         35.85         3.31 o
   1 -13  10         13.01         16.36         2.94 o
   2 -13  10         77.41         88.95         4.62 o
   1 -12  10         49.92         57.52         4.75 o
   2 -12  10         15.44         17.72         2.68 o
  -1 -11  10         18.31         16.05         2.72 o
   0 -11  10         51.49         57.14         4.80 o
   1 -11  10         18.85         20.32         2.30 o
   2 -11  10        105.29        116.85         4.22 o
  -2 -10  10          9.40          6.35         2.12 o
  -1 -10  10        184.75        212.37         9.61 o
   0 -10  10        136.71        135.04         7.72 o
   1 -10  10         52.36         53.28         6.02 o
   2 -10  10          7.31          8.02         2.36 o
   3 -10  10         33.88         36.82         2.86 o
  -3  -9  10         22.03         24.62         2.64 o
  -2  -9  10        114.29        122.62         6.98 o
  -1  -9  10         42.67         48.92         4.90 o
   0  -9  10        300.92        315.04        12.76 o
   1  -9  10          3.00          1.88         1.65 o
   2  -9  10         18.71         17.47         2.28 o
   3  -9  10         15.04         16.10         1.75 o
  -3  -8  10         52.80         54.05         4.23 o
  -2  -8  10         52.79         52.49         4.96 o
  -1  -8  10        186.79        179.14         9.38 o
   0  -8  10         38.40         35.58         4.46 o
   1  -8  10          5.44          6.96         1.98 o
   2  -8  10          0.03          0.48         1.67 o
   3  -8  10         53.04         54.58         3.09 o
  -3  -7  10          6.01          7.03         2.36 o
  -2  -7  10         33.47         31.61         4.31 o
  -1  -7  10         27.68         29.06         4.17 o
   0  -7  10         71.75         70.28         5.99 o
   1  -7  10         12.12         15.17         4.15 o
   2  -7  10        124.01        120.51         5.20 o
   3  -7  10          5.57          7.92         1.49 o
  -3  -6  10         73.54         84.14         5.94 o
  -2  -6  10         23.93         29.48         4.31 o
  -1  -6  10        214.97        203.17        10.29 o
   0  -6  10         65.80         63.22         5.67 o
   1  -6  10         30.14         31.74         3.06 o
   2  -6  10         12.89         15.18         2.74 o
   3  -6  10         73.02         73.73         3.56 o
  -3  -5  10         14.31         13.66         3.37 o
  -2  -5  10        206.17        213.24        10.56 o
  -1  -5  10         18.57         22.30         3.94 o
   0  -5  10        631.87        623.18        19.87 o
   1  -5  10         27.41         26.59         2.80 o
   2  -5  10         67.58         61.27         3.91 o
   3  -5  10         14.76         13.75         2.97 o
  -4  -4  10         15.68         14.83         2.32 o
  -3  -4  10         74.49         79.72         6.27 o
  -2  -4  10          8.66          6.50         3.08 o
  -1  -4  10        286.35        257.39        11.79 o
   0  -4  10         32.34         24.72         3.84 o
   1  -4  10        289.82        279.57         8.54 o
   2  -4  10         48.57         47.39         3.58 o
   3  -4  10         48.86         49.14         3.23 o
  -4  -3  10         24.43         31.13         3.12 o
  -3  -3  10         49.54         54.92         5.50 o
  -2  -3  10         86.35         72.40         6.30 o
  -1  -3  10         21.25         16.48         3.22 o
   0  -3  10        475.15        420.82        15.40 o
   1  -3  10         93.11         89.00         6.66 o
   2  -3  10        165.56        156.62         8.37 o
   3  -3  10         11.46          9.40         2.08 o
  -4  -2  10         14.08         15.87         2.61 o
  -3  -2  10         95.68        104.06         7.30 o
  -2  -2  10         17.89         19.86         3.76 o
  -1  -2  10         15.07         10.33         3.02 o
   0  -2  10        157.36        161.36         7.24 o
   1  -2  10         39.53         31.38         4.27 o
   2  -2  10         28.77         27.89         2.92 o
   3  -2  10        201.46        208.06         8.06 o
  -4  -1  10         14.32         17.19         2.59 o
  -3  -1  10         30.30         35.74         4.69 o
  -2  -1  10         29.71         24.98         4.20 o
  -1  -1  10         17.76         16.23         2.52 o
   0  -1  10        180.50        173.73        14.15 o
   1  -1  10        180.64        185.91        22.97 o
   2  -1  10         45.86         40.14         3.25 o
   3  -1  10          4.35          6.35         2.82 o
  -4   0  10          0.13         -0.57         1.65 o
  -3   0  10          0.21          0.27         2.48 o
  -2   0  10          7.97          7.22         2.04 o
  -1   0  10         42.79         37.81         3.55 o
   0   0  10        342.35        341.75        22.11 o
   1   0  10          2.19          1.96         1.57 o
   2   0  10         16.98         15.88         1.92 o
   3   0  10         11.69         13.72         1.98 o
  -4   1  10         17.55         19.13         2.50 o
  -3   1  10         31.82         33.26         2.81 o
  -2   1  10         32.79         29.43         2.97 o
  -1   1  10         18.90         17.73         2.33 o
   0   1  10        168.11        160.49        10.70 o
   1   1  10        184.48        196.16         7.02 o
   2   1  10         57.66         61.78         3.18 o
   3   1  10          4.92          3.24         1.50 o
  -3   2  10         96.38        101.06         4.71 o
  -2   2  10         19.59         20.48         2.71 o
  -1   2  10         19.56         20.73         2.54 o
   0   2  10        161.47        160.20         6.17 o
   1   2  10         28.60         21.11         3.35 o
   2   2  10         29.62         27.57         2.26 o
   3   2  10        200.89        222.70         7.19 o
  -3   3  10         50.09         59.13         3.66 o
  -2   3  10        101.30        101.57         5.10 o
  -1   3  10         18.05         15.37         3.53 o
   0   3  10        450.32        434.01        15.81 o
   1   3  10         98.44        100.60         7.43 o
   2   3  10        169.22        170.58         9.40 o
   3   3  10         10.43          8.69         1.93 o
  -3   4  10         71.60         71.35         5.73 o
  -2   4  10          8.15          6.50         3.08 o
  -1   4  10        306.46        306.08        13.13 o
   0   4  10         33.62         30.51         4.29 o
   1   4  10        249.31        247.98        11.71 o
   2   4  10         52.28         53.78         5.50 o
   3   4  10         45.84         49.88         3.10 o
  -3   5  10         12.20         13.82         3.16 o
  -2   5  10        206.43        206.72        10.61 o
  -1   5  10         21.42         26.70         4.35 o
   0   5  10        608.33        531.18        18.20 o
   1   5  10         27.28         24.74         4.07 o
   2   5  10         78.07         82.84         6.64 o
   3   5  10         14.63         15.81         2.06 o
  -3   6  10         75.60         81.93         6.02 o
  -2   6  10         25.61         29.07         4.52 o
  -1   6  10        188.56        176.29         9.73 o
   0   6  10         62.66         57.34         5.63 o
   1   6  10         21.40         23.60         4.04 o
   2   6  10         14.33         15.05         3.65 o
   3   6  10         81.44         82.52         3.67 o
  -3   7  10          7.27          7.90         2.78 o
  -2   7  10         38.25         32.68         2.85 o
  -1   7  10         25.22         25.42         4.22 o
   0   7  10         54.04         47.58         5.08 o
   1   7  10         10.23          5.70         2.77 o
   2   7  10        124.34        130.81         8.08 o
   3   7  10          4.86          5.59         1.45 o
  -3   8  10         49.20         52.22         6.76 o
  -2   8  10         54.42         52.09         3.94 o
  -1   8  10        213.99        219.54         9.72 o
   0   8  10         34.93         34.02         2.07 o
   1   8  10         11.25          9.99         1.81 o
   2   8  10          0.00         -0.37         2.28 o
   3   8  10         48.08         50.88         4.05 o
  -3   9  10         19.78         22.69         3.34 o
  -2   9  10        114.34        111.09         4.82 o
  -1   9  10         44.83         44.54         3.31 o
   0   9  10        331.25        328.32         8.47 o
   1   9  10          2.43          0.56         1.28 o
   2   9  10         27.83         31.65         4.04 o
   3   9  10         15.44         16.97         2.38 o
  -3  10  10         15.56         16.87         1.59 o
  -2  10  10         10.13         11.64         1.92 o
  -1  10  10        184.25        187.04         5.16 o
   0  10  10        139.39        126.66         3.67 o
   1  10  10         59.22         55.28         3.41 o
   2  10  10          8.47         10.01         1.84 o
  -2  11  10        156.15        184.24         5.79 o
  -1  11  10         18.10         17.42         1.69 o
   0  11  10         54.97         56.42         2.74 o
   1  11  10         18.19         16.57         2.01 o
   2  11  10        107.76        109.13         4.16 o
  -2  12  10         11.53         14.01         1.69 o
  -1  12  10         76.82         85.04         3.19 o
   0  12  10         29.68         24.13         2.52 o
   1  12  10         50.80         60.12         3.35 o
   2  12  10         15.09         11.23         1.42 o
  -2  13  10         16.91         21.71         2.36 o
  -1  13  10         14.92         17.79         1.94 o
   0  13  10         96.26        101.78         6.44 o
   1  13  10         11.33         13.21         1.77 o
   2  13  10         67.14         72.51         2.82 o
  -1  14  10          9.52         15.79         2.41 o
   0  14  10         25.31         23.08         2.00 o
   1  14  10         34.83         33.81         2.23 o
  -1  15  10         20.76         26.72         2.44 o
   0  15  10         24.78         26.66         3.84 o
   1  15  10         11.45         11.98         1.91 o
   1 -13  11         26.99         29.54         2.62 o
   1 -12  11         27.26         31.28         3.07 o
  -1 -11  11         48.78         50.73         3.77 o
   0 -11  11         56.32         58.72         4.27 o
   1 -11  11        257.55        280.32         6.89 o
   2 -11  11         25.45         27.92         2.65 o
  -2 -10  11         87.37         85.01         4.63 o
  -1 -10  11         19.54         20.05         2.88 o
   0 -10  11         47.14         55.76         4.59 o
   1 -10  11         48.16         52.72         3.02 o
   2 -10  11         68.93         82.62         3.24 o
  -2  -9  11         11.18          9.95         2.13 o
  -1  -9  11         30.92         35.21         3.89 o
   0  -9  11         60.99         56.00         4.89 o
   1  -9  11         61.37         64.03         3.51 o
   2  -9  11         29.41         31.58         2.26 o
  -2  -8  11         44.86         47.13         4.19 o
  -1  -8  11         29.16         29.91         3.84 o
   0  -8  11          5.79          1.82         2.24 o
   1  -8  11         12.07         13.82         2.06 o
   2  -8  11        117.26        126.87         4.65 o
  -3  -7  11         32.08         39.67         3.32 o
  -2  -7  11         15.67         13.55         3.11 o
  -1  -7  11         25.19         19.67         3.43 o
   0  -7  11         14.23         14.89         3.40 o
   1  -7  11        125.86        134.02         5.30 o
   2  -7  11         29.09         30.80         2.54 o
   3  -7  11         23.06         24.17         2.45 o
  -3  -6  11          4.27          4.52         1.94 o
  -2  -6  11         20.73         20.47         3.55 o
  -1  -6  11         69.16         54.56         5.35 o
   0  -6  11         17.07         18.54         3.60 o
   1  -6  11         31.97         35.20         2.99 o
   2  -6  11         96.46        103.65         4.49 o
   3  -6  11         35.24         47.51         3.43 o
  -3  -5  11         32.82         30.50         3.50 o
  -2  -5  11         42.85         45.10         4.96 o
  -1  -5  11         23.31         20.68         3.78 o
   0  -5  11          3.12          8.42         3.07 o
   1  -5  11         29.87         28.65         4.00 o
   2  -5  11         30.19         30.15         2.71 o
   3  -5  11         16.11         17.51         2.46 o
  -3  -4  11         14.15         17.97         3.05 o
  -2  -4  11        126.48        125.14         7.77 o
  -1  -4  11          3.87          5.05         2.71 o
   0  -4  11        109.28         95.03         6.80 o
   1  -4  11         20.19         16.55         3.56 o
   2  -4  11         45.79         47.19         3.25 o
   3  -4  11          0.33          0.70         1.60 o
  -3  -3  11         22.85         22.16         3.29 o
  -2  -3  11         41.85         32.73         4.47 o
  -1  -3  11        127.30        124.05         7.80 o
   0  -3  11        224.78        207.48        10.11 o
   1  -3  11        149.91        130.53         7.83 o
   2  -3  11         18.04         18.94         2.45 o
   3  -3  11         11.45         13.23         2.45 o
  -3  -2  11          8.48          8.01         2.60 o
  -2  -2  11         34.08         29.82         4.13 o
  -1  -2  11         23.47         19.84         3.58 o
   0  -2  11        255.40        223.97        10.50 o
   1  -2  11         63.93         61.17         5.47 o
   2  -2  11         20.16         20.14         2.83 o
   3  -2  11         26.50         31.78         3.33 o
  -3  -1  11         12.33         11.85         2.84 o
  -2  -1  11          3.07          5.00         2.48 o
  -1  -1  11         61.31         59.92         3.76 o
   0  -1  11        618.29        634.45        37.22 o
   1  -1  11         35.75         35.13         3.03 o
   2  -1  11          2.72          2.33         2.54 o
   3  -1  11         83.57         90.91         5.31 o
  -3   0  11          0.43          0.30         1.90 o
  -2   0  11         19.86         18.66         2.37 o
  -1   0  11          9.92          7.96         1.89 o
   0   0  11        139.86        133.14        13.27 o
   1   0  11         90.81         94.82         7.62 o
   2   0  11         27.28         26.83         2.06 o
   3   0  11          2.57          4.25         2.09 o
  -3   1  11         14.06         13.57         2.72 o
  -2   1  11          4.61          4.44         1.61 o
  -1   1  11         67.78         62.70         4.35 o
   0   1  11        622.30        653.78        26.77 o
   1   1  11         41.76         43.07         3.31 o
   2   1  11          2.20          2.01         1.37 o
   3   1  11         81.47         84.45         3.38 o
  -3   2  11         10.40         10.29         1.58 o
  -2   2  11         44.70         40.56         3.19 o
  -1   2  11         27.87         28.54         2.83 o
   0   2  11        263.51        254.58         7.97 o
   1   2  11         70.25         78.71         4.26 o
   2   2  11         22.66         25.86         3.60 o
   3   2  11         27.62         30.75         2.73 o
  -3   3  11         25.65         27.82         3.22 o
  -2   3  11         44.32         46.95         4.81 o
  -1   3  11        130.88        126.07         7.97 o
   0   3  11        232.08        238.13        11.03 o
   1   3  11        149.01        151.82         8.74 o
   2   3  11         14.81         17.94         3.34 o
   3   3  11         12.92         12.66         1.53 o
  -3   4  11         14.97         14.31         2.66 o
  -2   4  11        131.56        116.70         7.47 o
  -1   4  11          4.20          2.75         2.68 o
   0   4  11         90.61         82.59         6.42 o
   1   4  11         25.05         26.55         4.25 o
   2   4  11         47.31         43.39         4.56 o
   3   4  11          0.26          0.14         0.95 o
  -3   5  11         30.32         27.64         3.23 o
  -2   5  11         38.87         32.17         4.36 o
  -1   5  11         14.80         14.03         3.41 o
   0   5  11          5.02          7.43         2.87 o
   1   5  11         28.39         23.53         3.91 o
   2   5  11         32.84         32.59         4.20 o
   3   5  11         17.03         17.62         2.38 o
  -3   6  11          3.97          4.48         1.95 o
  -2   6  11         24.03         25.92         3.96 o
  -1   6  11         66.44         52.95         5.38 o
   0   6  11          9.58          8.58         2.98 o
   1   6  11         27.14         26.56         4.24 o
   2   6  11         89.18         94.05         6.35 o
   3   6  11         35.23         38.46         3.17 o
  -3   7  11         31.03         37.34         3.48 o
  -2   7  11         17.42         15.37         3.26 o
  -1   7  11         17.54         14.64         3.41 o
   0   7  11         10.67          7.51         1.98 o
   1   7  11        131.28        126.40         7.82 o
   2   7  11         31.64         35.30         4.08 o
   3   7  11         24.16         28.13         2.63 o
  -3   8  11          1.94          2.46         1.49 o
  -2   8  11         50.26         55.05         4.99 o
  -1   8  11         24.62         23.12         3.84 o
   0   8  11          2.64          0.89         1.65 o
   1   8  11         12.35         13.11         3.20 o
   2   8  11        112.29        117.72         6.60 o
  -2   9  11         12.08          9.63         2.72 o
  -1   9  11         41.57         45.56         2.93 o
   0   9  11         65.61         63.76         3.77 o
   1   9  11         57.35         47.00         4.67 o
   2   9  11         30.26         32.13         2.33 o
  -2  10  11         86.54         87.29         7.61 o
  -1  10  11         18.63         17.72         1.61 o
   0  10  11         58.55         63.16         2.72 o
   1  10  11         50.64         48.91         5.33 o
   2  10  11         75.62         80.26         3.45 o
  -2  11  11         15.30         14.13         2.23 o
  -1  11  11         44.70         50.63         2.79 o
   0  11  11         57.15         56.32         2.45 o
   1  11  11        266.69        271.73         6.99 o
  -1  12  11         30.68         36.85         2.18 o
   0  12  11         10.93         10.68         1.55 o
   1  12  11         24.78         29.50         3.22 o
  -1  13  11         25.72         27.58         2.40 o
   0  13  11         39.69         39.49         2.18 o
   1  13  11         20.96         19.04         2.41 o
  -1 -10  12         11.70         10.51         1.84 o
   0 -10  12         34.21         44.74         3.51 o
   1 -10  12          5.68          4.20         1.42 o
  -1  -9  12        107.57        115.23         5.87 o
   0  -9  12         28.16         32.76         3.39 o
   1  -9  12         10.94          8.96         2.08 o
  -2  -8  12         56.14         60.27         3.89 o
  -1  -8  12          8.67          8.93         2.33 o
   0  -8  12          7.47          7.54         2.39 o
   1  -8  12         14.98         16.49         2.76 o
   2  -8  12         88.71        101.26         3.35 o
  -2  -7  12          0.40          0.75         1.63 o
  -1  -7  12         19.14         26.38         3.48 o
   0  -7  12          6.69          5.76         2.48 o
   1  -7  12         54.85         59.49         4.72 o
   2  -7  12          4.33          5.93         1.23 o
  -2  -6  12         27.26         26.50         3.25 o
  -1  -6  12         41.15         41.52         4.36 o
   0  -6  12         16.50         16.94         3.31 o
   1  -6  12         22.90         24.33         3.42 o
   2  -6  12         28.16         31.00         2.17 o
  -2  -5  12          5.18          4.64         2.26 o
  -1  -5  12        382.66        385.09        13.69 o
   0  -5  12         17.33         14.40         3.37 o
   1  -5  12         31.53         31.94         4.03 o
   2  -5  12          0.98          0.43         1.13 o
  -3  -4  12         16.45         15.29         2.22 o
  -2  -4  12        132.51        142.12         7.39 o
  -1  -4  12         71.97         73.89         5.73 o
   0  -4  12        107.73        118.32         7.17 o
   1  -4  12         17.23         16.40         3.25 o
   2  -4  12         53.48         51.09         2.81 o
  -3  -3  12         35.27         35.27         3.09 o
  -2  -3  12         13.75         15.56         3.04 o
  -1  -3  12        360.31        348.53        13.08 o
   0  -3  12         14.63         17.34         3.41 o
   1  -3  12         59.56         56.96         4.90 o
   2  -3  12         30.61         28.49         3.37 o
  -3  -2  12          1.70          3.71         1.67 o
  -2  -2  12         13.67         16.57         3.09 o
  -1  -2  12        123.55        129.20         7.53 o
   0  -2  12        119.57        115.28         4.87 o
   1  -2  12         17.81         15.75         3.03 o
   2  -2  12         67.28         68.32         4.79 o
  -3  -1  12         14.09         15.72         2.24 o
  -2  -1  12          6.93          3.58         2.15 o
  -1  -1  12         89.67         91.18         4.28 o
   0  -1  12         25.67         25.67         2.50 o
   1  -1  12         56.34         58.29         3.39 o
   2  -1  12          8.38          6.96         2.12 o
  -3   0  12         14.61         20.60         2.44 o
  -2   0  12          1.55          0.58         1.89 o
  -1   0  12         38.20         36.22         4.08 o
   0   0  12        133.96        123.53         7.25 o
   1   0  12          0.80          0.42         1.26 o
   2   0  12        129.82        143.73         4.76 o
  -2   1  12          6.39          5.68         1.52 o
  -1   1  12         86.24         86.58         4.26 o
   0   1  12         25.55         27.97         3.73 o
   1   1  12         69.55         76.49         3.89 o
   2   1  12          7.22          6.94         1.36 o
  -2   2  12         16.41         16.79         1.91 o
  -1   2  12        121.16        127.30         6.49 o
   1   2  12         20.27         18.45         3.27 o
   2   2  12         66.46         70.07         4.79 o
  -2   3  12         13.07         11.06         2.52 o
  -1   3  12        339.23        332.47        12.69 o
   0   3  12         14.71         12.02         2.19 o
   1   3  12         66.35         65.71         5.38 o
   2   3  12         29.18         31.06         3.37 o
  -2   4  12        129.89        143.35         7.28 o
  -1   4  12         73.79         75.79         5.82 o
   0   4  12         89.65         89.78         4.56 o
   1   4  12         18.14         15.73         3.16 o
   2   4  12         51.06         52.25         4.21 o
  -2   5  12          3.85          5.03         2.18 o
  -1   5  12        362.46        354.27        13.08 o
   0   5  12         17.66         15.24         2.36 o
   1   5  12         37.70         35.73         4.31 o
   2   5  12          1.13          1.25         1.80 o
  -2   6  12         22.51         20.35         3.03 o
  -1   6  12         39.00         32.30         4.06 o
   0   6  12         14.00         13.02         2.17 o
   1   6  12         25.32         22.81         3.58 o
   2   6  12         31.67         38.01         3.50 o
  -2   7  12          0.13          0.07         1.73 o
  -1   7  12         18.33         22.81         3.48 o
   0   7  12          8.43          6.43         1.84 o
   1   7  12         61.12         61.34         5.02 o
   2   7  12          3.72          2.76         1.11 o
  -2   8  12         67.57         73.65         4.69 o
  -1   8  12         10.36         11.31         1.91 o
   0   8  12         12.89         14.41         2.97 o
   1   8  12         16.93         14.39         2.78 o
   2   8  12         82.50         94.31         4.92 o
  -2   9  12          1.13          2.33         1.54 o
  -1   9  12        123.37        122.19        13.10 o
   0   9  12         26.25         23.48         3.18 o
   1   9  12         12.59         12.29         2.32 o
  -1  10  12         11.74          9.41         2.56 o
   0  10  12         39.82         42.03         2.50 o
   1  10  12          5.70          4.66         1.21 o
   0  11  12          6.23          6.85         1.79 o
   1  11  12         43.34         48.89         3.34 o
  -1  -8  13          3.07          4.20         1.48 o
   0  -8  13         10.68         10.91         1.98 o
   1  -8  13        100.52        118.04         5.02 o
  -1  -7  13         19.89         23.23         2.63 o
   0  -7  13         65.14         65.65         4.34 o
   1  -7  13         26.81         32.15         2.94 o
  -1  -6  13         22.71         23.52         2.89 o
   0  -6  13         24.72         27.51         3.20 o
   1  -6  13         48.33         56.56         3.97 o
  -2  -5  13         39.13         41.56         3.21 o
  -1  -5  13         14.59         17.27         2.81 o
   0  -5  13         12.60          9.78         2.44 o
   1  -5  13         25.07         30.22         3.11 o
  -2  -4  13          3.60          4.24         1.65 o
  -1  -4  13          3.06          1.78         1.97 o
   0  -4  13         15.15         15.01         2.84 o
   1  -4  13        120.63        136.28         6.51 o
   2  -4  13         33.40         39.72         2.84 o
  -2  -3  13         50.47         60.90         4.04 o
  -1  -3  13        112.54        121.45         6.49 o
   0  -3  13         43.55         44.65         4.13 o
   1  -3  13         13.79         11.26         2.49 o
   2  -3  13         16.86         17.48         2.06 o
  -2  -2  13          6.37          5.97         1.90 o
  -1  -2  13         87.28         87.51         5.52 o
   0  -2  13         36.14         33.20         3.69 o
   1  -2  13         21.84         25.16         3.05 o
   2  -2  13          3.14          3.08         1.28 o
  -2  -1  13         88.56         94.36         5.11 o
  -1  -1  13         75.56         77.07         5.16 o
   0  -1  13          8.12          8.44         1.49 o
   1  -1  13          4.52          5.06         1.88 o
   2  -1  13         83.13         84.88         4.18 o
  -2   0  13          0.55          2.13         1.47 o
  -1   0  13        147.17        161.88         7.44 o
   0   0  13          7.33          9.63         1.61 o
   1   0  13         56.86         61.94         3.03 o
  -2   1  13         85.18         89.86         4.64 o
  -1   1  13         76.31         79.58         4.96 o
   0   1  13         11.76         12.40         2.70 o
   1   1  13          3.14          4.45         1.78 o
  -2   2  13          7.02          8.57         1.69 o
  -1   2  13         93.77         92.42         5.58 o
   0   2  13         36.11         44.91         4.19 o
   1   2  13         17.93         18.67         2.71 o
  -2   3  13         56.55         59.31         3.73 o
  -1   3  13        112.88        120.72         6.38 o
   0   3  13         48.42         46.09         4.19 o
   1   3  13         12.69         12.43         2.43 o
   2   3  13         21.32         20.26         2.18 o
  -2   4  13          2.73          3.74         1.55 o
  -1   4  13          2.08          3.54         2.07 o
   0   4  13         14.97         16.58         2.98 o
   1   4  13        116.92        120.08         6.16 o
  -2   5  13         30.68         31.30         2.75 o
  -1   5  13         14.53         15.00         1.89 o
   0   5  13         10.49          6.48         2.33 o
   1   5  13         27.14         32.79         3.31 o
  -1   6  13         15.87         14.50         2.83 o
   0   6  13         22.05         22.47         3.12 o
   1   6  13         49.16         54.88         4.00 o
  -1   7  13         22.54         23.80         1.99 o
   0   7  13         66.59         73.77         4.77 o
   1   7  13         30.73         36.46         3.23 o
  -1   8  13          2.51          1.51         1.40 o
   0   8  13         13.12         14.76         2.37 o
   1   8  13         96.77        108.80         3.50 o
   0  -4  14          5.46          7.40         1.63 o
  -1  -3  14         28.03         32.19         2.70 o
   0  -3  14         14.51         10.79         1.85 o
  -1  -2  14         33.39         34.57         2.77 o
   0  -2  14         39.84         41.48         3.14 o
   0  -1  14         20.42         21.86         2.33 o
   0   0  14          2.91          3.36         1.24 o
  -1   1  14          5.27          7.23         1.71 o
   0   1  14         24.64         28.86         2.55 o
  -1   2  14         34.08         33.91         2.85 o
   0   2  14         41.92         42.01         3.18 o
  -1   3  14         25.71         28.10         2.62 o
   0   3  14         19.17         20.04         2.39 o
   0   4  14          6.37          5.43         1.64 o
                                                
